# Supplementary material for: 7-Chloro-4-[(E)-(3-chloro­benzyl­idene)hydrazinyl]-1λ4-quinolinium 3-chloro­benzoate
Source: Acta Crystallogr Sect E Struct Rep Online. 2009 Nov 25;65(Pt 12):o3204–5. doi: 10.1107/S1600536809049794 (PMC2972174; doi:10.1107/S1600536809049794)
Supplement: Supplementary file 2 [file e-65-o3204-Isup2.hkl]

#
# h,k,l, Fc-squared, Fo-squared, sigma(Fo-squared) and status flag
#
data_I
_shelx_title ' pqui171 in P-1'
_shelx_refln_list_code          4
_shelx_F_calc_maximum      121.66
_exptl_crystal_F_000       484.00
_reflns_d_resolution_high  0.7697
 
loop_
 _symmetry_equiv_pos_as_xyz
 'x, y, z'
 '-x, -y, -z'
 
_cell_length_a     8.8777
_cell_length_b    10.7064
_cell_length_c    11.9807
_cell_angle_alpha 112.532
_cell_angle_beta   91.638
_cell_angle_gamma  97.436
 
_shelx_F_squared_multiplier     1.000
 
loop_
 _refln_index_h
 _refln_index_k
 _refln_index_l
 _refln_F_squared_calc
 _refln_F_squared_meas
 _refln_F_squared_sigma
 _refln_observed_status
   2   0   0     2810.37     2710.73     92.33 o
   3   0   0     1913.00     1926.91     42.16 o
   4   0   0     1507.36     1477.68     30.73 o
   5   0   0      237.80      228.87      5.74 o
   6   0   0     1126.44     1154.64     29.81 o
   7   0   0      138.15      140.53      5.38 o
   8   0   0      149.57      166.48      7.15 o
   9   0   0       53.38       61.36      5.69 o
  10   0   0       20.12       31.15     12.40 o
  11   0   0      144.17      156.78     22.21 o
 -11   1   0      264.99      300.95     29.98 o
 -10   1   0       29.77       28.16      4.56 o
  -9   1   0      182.99      197.40     10.81 o
  -8   1   0      401.30      415.91     17.32 o
  -7   1   0      344.98      328.58      9.07 o
  -6   1   0       85.98       77.74      4.50 o
  -5   1   0      190.88      164.53      4.19 o
  -4   1   0     1210.98     1346.95     26.34 o
  -3   1   0      193.50      183.37      4.92 o
  -2   1   0        6.04        3.26      1.35 o
   1   1   0     1174.40     1122.09     22.81 o
   2   1   0      134.72      146.60      4.36 o
   3   1   0        3.44       -1.03      1.06 o
   4   1   0      130.77      153.62      3.91 o
   5   1   0       82.15       74.33      2.79 o
   6   1   0      116.78      110.29      3.68 o
   7   1   0      218.84      213.64      6.52 o
   8   1   0      584.71      612.11     25.76 o
   9   1   0      102.38       80.45     11.55 o
  10   1   0      613.04      596.93     31.95 o
  11   1   0       26.60       16.04      5.81 o
 -11   2   0       12.73       -4.34      6.92 o
 -10   2   0      357.58      367.96     20.58 o
  -9   2   0      210.08      197.63     18.08 o
  -8   2   0      117.25       92.82      4.91 o
  -7   2   0     1854.61     1867.88     55.21 o
  -6   2   0     2649.79     2642.18     70.77 o
  -5   2   0     1580.36     1620.66     32.65 o
  -4   2   0     1552.97     1574.88     29.35 o
  -3   2   0      274.70      273.59      5.96 o
  -2   2   0     1580.85     1497.26     28.74 o
  -1   2   0       22.29       24.77      2.70 o
   0   2   0      429.71      434.56     10.59 o
   1   2   0     1134.38     1194.69     20.11 o
   2   2   0      290.56      274.99      5.63 o
   3   2   0      271.17      352.26      8.22 o
   4   2   0      195.13      205.15      6.14 o
   5   2   0      649.68      649.80     12.73 o
   6   2   0     2385.35     2310.72     55.27 o
   7   2   0      826.72      785.94     19.75 o
   8   2   0     1103.27     1151.40     48.32 o
   9   2   0       24.92       35.19      8.40 o
  10   2   0       31.74       37.96      8.18 o
 -11   3   0      104.00       98.57     11.57 o
 -10   3   0        5.97        0.57      5.32 o
  -9   3   0       39.19       29.88      8.00 o
  -8   3   0        0.47       -1.19      4.08 o
  -7   3   0      191.14      189.93      7.23 o
  -6   3   0       36.23       31.37      3.51 o
  -5   3   0      117.42      111.16      3.91 o
  -4   3   0      679.36      717.12     14.91 o
  -3   3   0     3687.63     3730.32     71.85 o
  -2   3   0      172.76      179.46      4.56 o
  -1   3   0      775.53      655.05     15.43 o
   0   3   0     1487.33     1457.13     32.96 o
   1   3   0       23.62       35.35      2.28 o
   2   3   0      243.49      223.68      4.80 o
   3   3   0       60.92       43.89      3.01 o
   4   3   0      729.82      792.21     16.28 o
   5   3   0      771.45      777.75     18.27 o
   6   3   0       37.42       36.75      1.72 o
   7   3   0      492.45      471.54     10.55 o
   8   3   0     1437.44     1508.38     83.93 o
   9   3   0        8.43       -5.42     14.31 o
  10   3   0        6.30        4.82      4.99 o
 -11   4   0      136.74      134.97     20.49 o
 -10   4   0        1.75      -10.72     15.30 o
  -9   4   0      206.78      188.46     12.57 o
  -8   4   0      244.96      251.43     10.84 o
  -7   4   0       60.11       65.44      7.09 o
  -6   4   0      127.32      101.62      4.51 o
  -5   4   0      473.51      486.29     13.26 o
  -4   4   0     2281.39     2171.84     45.71 o
  -3   4   0      343.83      320.50     10.32 o
  -2   4   0       60.05       59.45      3.73 o
  -1   4   0      772.59      731.47     15.55 o
   0   4   0     1186.65     1121.08     23.31 o
   1   4   0        4.01        1.83      1.50 o
   2   4   0     2060.59     2107.85     41.23 o
   3   4   0      392.21      400.04      7.98 o
   4   4   0        1.21        2.24      3.08 o
   5   4   0      182.83      190.33      5.19 o
   6   4   0       19.70       16.32      1.23 o
   7   4   0      217.33      213.53      7.03 o
   8   4   0       28.20       31.99      5.33 o
   9   4   0       54.24       42.50      5.83 o
  10   4   0      127.86      142.43     13.37 o
 -11   5   0      331.20      351.13     22.18 o
  -9   5   0      604.19      587.07     29.10 o
  -8   5   0      365.49      394.70     14.92 o
  -7   5   0       46.87       35.27      8.00 o
  -6   5   0      482.96      468.62     21.90 o
  -5   5   0      284.29      281.40      9.11 o
  -4   5   0     1326.47     1398.95     31.92 o
  -3   5   0      408.26      431.66     10.39 o
  -2   5   0       29.83       17.47      2.60 o
  -1   5   0      665.35      696.87     14.72 o
   0   5   0       42.29       40.52      2.43 o
   1   5   0     1869.40     1993.98     48.05 o
   2   5   0      308.51      290.35      9.68 o
   3   5   0        5.83        8.02      1.49 o
   4   5   0        8.08        6.70      1.48 o
   5   5   0       50.72       47.09      2.74 o
   6   5   0        3.92       14.07      2.36 o
   7   5   0       24.06       22.37      3.49 o
   8   5   0      342.43      358.60     17.27 o
   9   5   0        6.48        9.30      6.88 o
 -10   6   0      493.16      515.81     25.58 o
  -9   6   0      247.75      267.06     11.12 o
  -8   6   0        3.71        0.18      3.99 o
  -7   6   0      203.73      138.84     10.78 o
  -6   6   0       94.81       80.31      7.03 o
  -5   6   0      547.34      572.88     19.00 o
  -4   6   0      689.39      696.81     24.22 o
  -3   6   0     1277.08     1302.17     37.67 o
  -2   6   0        0.56        5.94      2.69 o
  -1   6   0      684.69      733.79     24.29 o
   0   6   0        0.55        2.59      1.85 o
   1   6   0       26.89       12.36      3.04 o
   2   6   0     1006.17      918.83     35.09 o
   3   6   0      196.17      199.19      6.87 o
   4   6   0       54.23       49.76      3.59 o
   5   6   0      668.61      688.30     21.48 o
   6   6   0       73.33       91.59      7.13 o
   7   6   0       25.45       20.91      3.35 o
   8   6   0      107.30      105.82     15.83 o
   9   6   0       38.59       52.15     10.98 o
 -10   7   0       83.51       94.52     12.69 o
  -9   7   0       26.09       28.79      5.20 o
  -8   7   0        0.89       11.34      4.87 o
  -7   7   0      125.24      126.39      9.86 o
  -6   7   0      373.97      363.13     15.36 o
  -5   7   0       15.97       11.20      3.74 o
  -4   7   0       18.22       24.07      6.06 o
  -3   7   0       10.03        4.62      3.29 o
  -2   7   0       64.02       74.75      5.87 o
  -1   7   0      202.74      208.66     10.46 o
   0   7   0        0.78       -1.93      2.16 o
   1   7   0      374.84      332.42      9.92 o
   2   7   0      180.60      173.46     10.32 o
   3   7   0      305.33      273.25     18.12 o
   4   7   0     1005.58      968.13     37.47 o
   5   7   0      666.03      664.71     26.75 o
   6   7   0      234.45      206.44     13.21 o
   7   7   0      317.81      341.73     28.84 o
   8   7   0      200.33      229.98     17.91 o
 -10   8   0       18.39       21.23      9.64 o
  -9   8   0       60.60       69.82     13.17 o
  -8   8   0       56.06       74.68      6.69 o
  -7   8   0        9.58       19.19      5.00 o
  -6   8   0      359.30      337.01     12.91 o
  -5   8   0      304.11      292.89     14.40 o
  -4   8   0     2561.05     2531.02     85.40 o
  -3   8   0     1177.78     1198.41     39.10 o
  -2   8   0     1330.87     1374.84     45.56 o
  -1   8   0      398.24      371.64     33.46 o
   0   8   0      302.94      298.82     11.37 o
   1   8   0      792.90      735.05     23.19 o
   2   8   0     1235.35     1213.29     37.13 o
   3   8   0      153.98      163.73      8.47 o
   4   8   0      482.80      398.37     16.53 o
   5   8   0        1.19        4.50      6.09 o
   6   8   0        0.31        1.67      3.17 o
   7   8   0      104.45       92.90      9.73 o
  -9   9   0       66.09       62.63     11.59 o
  -8   9   0       15.09       31.23      6.59 o
  -7   9   0       32.46       40.67      8.41 o
  -6   9   0        4.41       -4.93      4.27 o
  -5   9   0       58.20       66.02      7.20 o
  -4   9   0      113.58      137.35     10.09 o
  -3   9   0      236.71      238.73     14.03 o
  -2   9   0      309.57      360.14     13.82 o
  -1   9   0        6.82        3.49      2.78 o
   0   9   0       67.11       64.97      4.46 o
   1   9   0      763.35      757.32     24.25 o
   2   9   0       17.46        3.52      4.19 o
   3   9   0        0.01        5.59      3.76 o
   4   9   0       21.79       23.12      5.56 o
   5   9   0        0.80        7.20      6.01 o
   6   9   0       56.02       46.27      5.93 o
  -8  10   0       48.64       62.26      7.62 o
  -7  10   0      140.34      127.29     20.80 o
  -6  10   0      257.77      251.54     14.49 o
  -5  10   0        0.02       21.14      6.59 o
  -4  10   0       64.50       49.58      6.29 o
  -3  10   0       29.93       43.43      7.50 o
  -2  10   0      218.76      176.38     10.73 o
  -1  10   0       12.62       10.22      6.56 o
   0  10   0        8.66        1.80      5.42 o
   1  10   0      196.67      186.56      9.84 o
   2  10   0      671.79      681.40     32.49 o
   3  10   0        2.44       -0.21      4.81 o
   4  10   0      652.33      693.62     36.42 o
   5  10   0      122.64       88.88      8.41 o
  -7  11   0        0.05       -0.71      4.36 o
  -6  11   0       72.13       84.21      9.30 o
  -5  11   0       19.89       22.42      5.98 o
  -4  11   0       56.58       67.90      7.22 o
  -3  11   0      278.47      300.74     15.88 o
  -2  11   0      134.01       89.40      9.38 o
  -1  11   0        4.11        3.29      4.21 o
   0  11   0       76.56       71.37     14.10 o
   1  11   0      138.43      136.75      9.89 o
   2  11   0        0.01        6.60      4.83 o
   3  11   0      159.98      177.49     15.17 o
   4  11   0       55.26       65.85      7.22 o
  -5  12   0      422.11      423.91     34.24 o
  -4  12   0       72.21       65.70     11.39 o
  -3  12   0       33.89        6.79      6.49 o
  -2  12   0      394.54      397.55     25.42 o
  -1  12   0      310.64      362.56     24.28 o
   0  12   0      123.80      124.13     10.87 o
   1  12   0       17.67       12.37      5.37 o
   2  12   0       42.14       49.89      7.72 o
   0 -13   1       24.24       29.68      8.56 o
   1 -13   1       39.23       33.15      6.14 o
   2 -13   1       27.91       26.54      8.45 o
   3 -13   1       80.29      107.72     10.65 o
  -3 -12   1      205.28      192.68     16.21 o
  -2 -12   1       59.99       55.65      9.14 o
  -1 -12   1       42.99       46.47      8.58 o
   0 -12   1       15.40       23.51      6.90 o
   1 -12   1        0.54       13.25      6.51 o
   2 -12   1        0.07        3.05      5.68 o
   3 -12   1       11.62       11.93      6.81 o
   4 -12   1       18.20        9.62      9.66 o
   5 -12   1        3.27        0.39      6.47 o
   6 -12   1        4.37        1.06      6.61 o
  -4 -11   1      299.36      341.30     20.26 o
  -3 -11   1       24.15       27.70     10.73 o
  -2 -11   1      122.03      170.47     13.25 o
  -1 -11   1      623.04      701.11     29.25 o
   0 -11   1      120.18      144.11      9.51 o
   1 -11   1      297.81      291.93     14.08 o
   2 -11   1     1617.33     1716.02     71.20 o
   3 -11   1      833.53      785.99     33.66 o
   4 -11   1       59.22       69.68      8.77 o
   5 -11   1       37.26       36.72      5.65 o
   7 -11   1       79.55       57.07      6.99 o
  -6 -10   1      324.03      244.24     48.45 o
  -5 -10   1       22.61       16.95      6.23 o
  -4 -10   1       12.72       39.52      7.31 o
  -3 -10   1        0.14        4.11      4.58 o
  -2 -10   1        9.34        3.94      7.53 o
  -1 -10   1       13.87       15.55      4.83 o
   0 -10   1      159.17      186.03     14.89 o
   1 -10   1      213.28      218.26     11.98 o
   2 -10   1      839.60      848.88     29.88 o
   3 -10   1      267.69      248.05     26.19 o
   4 -10   1       46.99       51.46      6.66 o
   5 -10   1       23.51       22.03      5.18 o
   6 -10   1        2.26        8.70      3.88 o
   7 -10   1       70.75       56.03      5.65 o
   8 -10   1        0.50       -6.73      7.39 o
  -7  -9   1      367.27      465.39     44.98 o
  -6  -9   1      144.83      168.49     26.38 o
  -5  -9   1      143.59      126.15     15.10 o
  -4  -9   1     1211.42     1199.25     62.50 o
  -3  -9   1      230.66      226.66     12.69 o
  -2  -9   1        0.47       10.50      3.36 o
  -1  -9   1      374.68      403.10     18.81 o
   0  -9   1      240.64      223.87     10.60 o
   1  -9   1     1718.96     1786.92     49.88 o
   2  -9   1       32.15       31.66      6.14 o
   3  -9   1       82.68       89.74      6.92 o
   4  -9   1       43.73       54.24      8.97 o
   5  -9   1      261.42      236.09     12.31 o
   6  -9   1        1.62       -1.85      4.46 o
   7  -9   1      115.25      112.42      7.62 o
   8  -9   1      113.81      125.72     12.71 o
   9  -9   1       40.29       17.91      6.04 o
  -8  -8   1        6.16       13.27      9.54 o
  -7  -8   1       34.06       40.34      5.28 o
  -6  -8   1      143.14      125.66      8.26 o
  -5  -8   1       30.67       27.75      3.89 o
  -4  -8   1        0.68        8.53      3.32 o
  -3  -8   1      105.62      103.06      5.49 o
  -2  -8   1        7.65        4.87      2.53 o
  -1  -8   1      511.97      506.02     15.02 o
   0  -8   1       21.29        9.15      5.01 o
   1  -8   1     1460.35     1550.31     48.55 o
   2  -8   1      708.67      737.24     29.39 o
   3  -8   1      278.78      291.42     16.63 o
   4  -8   1      538.33      449.92     35.15 o
   5  -8   1        2.87        0.07      9.75 o
   6  -8   1       36.55       33.15      5.30 o
   7  -8   1     1037.10     1135.62     43.25 o
   8  -8   1      105.25      111.17      9.94 o
   9  -8   1      328.66      331.27     15.21 o
  10  -8   1      852.87      770.88    105.46 o
  -8  -7   1       38.13       53.45      9.46 o
  -7  -7   1        2.36       33.89     13.53 o
  -6  -7   1      133.57      116.98      7.35 o
  -5  -7   1      185.56      207.50      9.11 o
  -4  -7   1      461.75      460.13     15.41 o
  -3  -7   1        1.49        1.59      1.99 o
  -2  -7   1       98.42      114.78      4.82 o
  -1  -7   1     2077.14     1943.73     57.75 o
   0  -7   1       10.46       15.25      2.31 o
   1  -7   1      116.07      124.04      6.18 o
   2  -7   1      902.98      928.54     29.50 o
   3  -7   1       36.34       25.97      5.09 o
   4  -7   1      428.56      474.21     18.52 o
   5  -7   1        8.04       17.48      3.76 o
   6  -7   1       57.89       65.90      5.15 o
   7  -7   1      271.45      312.76     20.03 o
   8  -7   1       11.88        2.89      3.67 o
   9  -7   1       24.42       38.33      6.17 o
  10  -7   1        4.11       -2.72      6.71 o
  -9  -6   1       40.96       33.33      7.20 o
  -8  -6   1      101.43       99.00      8.98 o
  -7  -6   1      304.29      314.92     20.19 o
  -6  -6   1       29.56        3.93      4.03 o
  -5  -6   1       74.66       77.38      4.40 o
  -4  -6   1      204.25      190.41      5.60 o
  -3  -6   1      114.17      118.21      4.07 o
  -2  -6   1        4.96        4.51      1.83 o
  -1  -6   1      163.52      165.19      5.36 o
   0  -6   1      704.02      642.15     14.46 o
   1  -6   1      842.56      882.23     20.58 o
   2  -6   1        0.04        1.17      3.12 o
   3  -6   1     1128.24     1228.82     35.67 o
   4  -6   1      869.88      979.87     33.79 o
   5  -6   1      408.02      376.93     13.69 o
   6  -6   1        1.37        0.28      4.17 o
   7  -6   1      101.56       74.12     10.10 o
   8  -6   1      116.53       93.21      6.79 o
   9  -6   1      338.31      340.95     18.32 o
  10  -6   1        1.20       12.57      8.61 o
  -9  -5   1       72.17       51.21      6.94 o
  -8  -5   1      702.08      690.44     24.75 o
  -7  -5   1      365.83      359.77     15.42 o
  -6  -5   1        0.06       -0.49      2.07 o
  -5  -5   1      476.08      452.68     12.25 o
  -4  -5   1      222.01      205.47      6.60 o
  -3  -5   1      143.98      135.32      3.51 o
  -2  -5   1        0.49        2.01      1.21 o
  -1  -5   1      102.85      123.93      4.16 o
   0  -5   1       35.31       46.07      2.54 o
   1  -5   1     3779.97     3704.25     84.81 o
   2  -5   1      134.88      121.40      5.02 o
   3  -5   1      131.90      124.68      4.44 o
   4  -5   1     1090.39     1050.44     22.87 o
   5  -5   1      264.39      237.62     11.57 o
   6  -5   1       10.16        3.11      3.23 o
   7  -5   1      647.95      645.22     17.80 o
   8  -5   1      239.12      225.21     15.67 o
   9  -5   1       12.87        9.11      6.27 o
  10  -5   1       44.66       42.23     12.34 o
  11  -5   1      202.15      226.50     17.31 o
 -10  -4   1       59.91       57.53      7.08 o
  -9  -4   1      152.20      135.53     11.78 o
  -8  -4   1      344.71      324.38     14.21 o
  -7  -4   1       39.58       35.69      4.18 o
  -6  -4   1      320.58      305.01     10.20 o
  -5  -4   1        3.39        3.01      1.26 o
  -4  -4   1        0.78        3.35      1.60 o
  -3  -4   1     2281.27     2660.91     52.69 o
  -2  -4   1     1469.29     1575.91     28.00 o
  -1  -4   1        1.36        2.21      1.76 o
   0  -4   1      264.65      285.32      7.60 o
   1  -4   1      562.14      572.29     12.46 o
   2  -4   1      234.34      241.12      6.61 o
   3  -4   1      734.91      680.95     14.60 o
   4  -4   1     1092.02     1086.86     24.96 o
   5  -4   1      190.44      231.83      6.54 o
   6  -4   1     1339.20     1303.98     55.10 o
   7  -4   1     1039.15     1002.71     28.09 o
   8  -4   1      310.41      295.15     21.61 o
   9  -4   1        1.99       11.15      7.99 o
  10  -4   1      356.10      350.59     24.52 o
  11  -4   1        0.15       -4.27      4.30 o
 -10  -3   1       41.71       36.46      5.74 o
  -9  -3   1       74.07       97.81      7.81 o
  -8  -3   1      189.31      249.37     17.26 o
  -7  -3   1      688.38      705.78     22.49 o
  -6  -3   1     1014.56      960.41     30.65 o
  -5  -3   1      974.99      939.27     30.34 o
  -4  -3   1      581.75      490.98     11.01 o
  -3  -3   1      955.99     1025.27     22.16 o
  -2  -3   1    14553.70    14448.68    282.69 o
  -1  -3   1     6986.21     6923.31    128.47 o
   0  -3   1      886.19      917.39     19.29 o
   1  -3   1     5654.74     5692.26    120.50 o
   2  -3   1      841.02      899.03     20.72 o
   3  -3   1      858.63      860.37     19.39 o
   4  -3   1       69.56       78.33      3.67 o
   5  -3   1      428.06      411.57     13.63 o
   6  -3   1       60.74       71.23      3.46 o
   7  -3   1       48.19       32.54      2.90 o
   8  -3   1        4.80        8.32      2.34 o
   9  -3   1      224.25      220.16     31.24 o
  10  -3   1      185.22      193.99     11.66 o
  11  -3   1       12.21       29.17     12.72 o
 -11  -2   1        0.88        8.26      8.17 o
 -10  -2   1        7.54       14.63     13.13 o
  -9  -2   1       19.68       18.64      8.19 o
  -8  -2   1       50.80       68.20      8.58 o
  -7  -2   1      117.48      102.13      6.71 o
  -6  -2   1      345.31      316.19     13.80 o
  -5  -2   1      201.62      213.00      9.91 o
  -4  -2   1        4.18        9.65      2.71 o
  -3  -2   1     3169.41     3266.53     69.39 o
  -2  -2   1      900.38      871.93     18.42 o
  -1  -2   1     1378.93     1468.20     29.22 o
   0  -2   1    11332.89    11549.34    241.69 o
   1  -2   1     3394.71     3500.48     74.86 o
   2  -2   1      247.66      294.04      7.26 o
   3  -2   1        2.06        2.64      1.68 o
   4  -2   1     1453.25     1488.43     31.41 o
   5  -2   1        7.21       15.31      1.80 o
   6  -2   1       14.92       19.55      3.88 o
   7  -2   1       25.77       13.99      4.94 o
   8  -2   1      366.26      403.94     12.40 o
   9  -2   1      481.80      512.79     40.60 o
  10  -2   1       80.07       67.02      7.60 o
  11  -2   1      146.35      133.88     18.08 o
 -11  -1   1      387.61      360.34     29.93 o
 -10  -1   1      176.69      178.64     26.04 o
  -9  -1   1      530.56      549.42     35.66 o
  -8  -1   1     1065.20     1072.54     43.13 o
  -7  -1   1     1415.54     1357.13     29.06 o
  -6  -1   1       62.10       60.78      2.06 o
  -5  -1   1     1512.83     1473.21     30.43 o
  -4  -1   1     1047.48     1075.31     20.88 o
  -3  -1   1      679.96      608.93     21.11 o
  -2  -1   1      413.11      397.22     28.45 o
  -1  -1   1       15.62       19.99      1.14 o
   1  -1   1      302.71      338.26      8.45 o
   2  -1   1       92.96      108.63      5.27 o
   3  -1   1     1141.51     1129.09     25.84 o
   4  -1   1     1740.27     1699.76     36.03 o
   5  -1   1      768.62      861.16     18.53 o
   6  -1   1      416.26      404.55      9.65 o
   7  -1   1      641.19      641.25     19.41 o
   8  -1   1       30.62       26.71      4.15 o
   9  -1   1        0.03       -3.96      4.13 o
  10  -1   1        0.31       -0.37      5.91 o
  11  -1   1       53.70      107.45     14.68 o
 -11   0   1        2.41       -0.46      8.80 o
 -10   0   1      521.34      586.22     43.99 o
  -9   0   1      595.40      604.39     35.64 o
  -8   0   1       17.84       12.78      2.03 o
  -7   0   1      190.08      190.23      5.65 o
  -6   0   1      171.60      168.55      5.13 o
  -5   0   1      122.73      130.07      3.69 o
  -4   0   1     1154.81     1273.63     26.14 o
  -3   0   1      441.72      411.05      8.74 o
  -2   0   1     1217.46     1207.27     24.71 o
   1   0   1       17.85       23.13      1.12 o
   2   0   1     1003.18      922.37     22.90 o
   3   0   1     3570.29     3569.40     75.30 o
   4   0   1      443.35      402.66      9.84 o
   5   0   1     1533.04     1593.42     41.25 o
   6   0   1     1585.71     1578.63     43.40 o
   7   0   1      122.28      123.34      5.42 o
   9   0   1       10.01        6.80      3.50 o
  10   0   1       53.42       43.69     10.54 o
  11   0   1       90.53      123.03     17.50 o
 -11   1   1      103.01      120.13     13.25 o
 -10   1   1      154.01      188.81     13.65 o
  -9   1   1       35.28       33.30     12.03 o
  -8   1   1      158.43      151.00      6.54 o
  -7   1   1       83.00       88.78      3.53 o
  -6   1   1      922.46      905.21     21.18 o
  -5   1   1     1476.98     1482.35     30.15 o
  -4   1   1       32.53       19.80      1.68 o
  -3   1   1      757.58      657.71     12.79 o
  -2   1   1      341.66      397.06      8.39 o
  -1   1   1      341.95      340.32      6.92 o
   0   1   1      913.88      970.80     18.44 o
   1   1   1     3439.37     3385.58     59.45 o
   2   1   1        3.19       12.91      1.92 o
   3   1   1        0.11        1.40      1.03 o
   4   1   1      297.70      316.79      7.55 o
   5   1   1      242.50      246.63      7.37 o
   6   1   1      417.78      399.37     16.24 o
   7   1   1      629.29      624.10     24.42 o
   8   1   1     1035.24     1088.39     45.77 o
   9   1   1      125.89      115.03      7.11 o
  10   1   1      102.43       82.78     11.55 o
  11   1   1       16.62       23.52     19.84 o
 -11   2   1       16.49       24.26      8.75 o
 -10   2   1      217.69      177.70     17.24 o
  -9   2   1       58.81       54.95      9.42 o
  -8   2   1       43.02       41.38      2.93 o
  -7   2   1      258.59      269.36     10.96 o
  -6   2   1        6.78        8.82      2.84 o
  -5   2   1      153.63      156.11      4.59 o
  -4   2   1       85.79       87.54      4.23 o
  -3   2   1     1533.83     1515.91     29.28 o
  -2   2   1     2538.14     2675.56     57.87 o
  -1   2   1     4069.83     4074.90     83.89 o
   0   2   1     1752.51     1744.89     33.38 o
   1   2   1      120.35       96.23      3.22 o
   2   2   1       73.27       67.43      2.50 o
   3   2   1      115.46      135.92      3.85 o
   4   2   1      418.63      393.85      8.26 o
   5   2   1      343.32      327.91      9.61 o
   6   2   1      545.56      536.65     15.54 o
   7   2   1       37.47       38.21      2.24 o
   8   2   1      141.76      135.24      7.06 o
   9   2   1      436.32      485.04     26.21 o
  10   2   1       49.20       42.32      9.29 o
 -11   3   1      418.67      477.42     33.44 o
 -10   3   1       18.62       22.23      4.50 o
  -9   3   1      421.87      450.72     23.93 o
  -8   3   1       53.94       69.13      4.72 o
  -7   3   1      155.10      159.06      6.08 o
  -6   3   1       76.51       94.78      3.82 o
  -5   3   1      301.52      267.69      7.79 o
  -4   3   1      183.29      195.97      7.01 o
  -3   3   1       38.26       26.22      2.43 o
  -2   3   1     1250.30     1340.75     25.93 o
  -1   3   1     1475.88     1296.87     24.99 o
   0   3   1     4371.23     4504.81     83.74 o
   1   3   1     1029.30     1043.64     20.27 o
   2   3   1       23.68       23.01      2.09 o
   3   3   1     1969.03     2042.53     37.68 o
   4   3   1      217.91      205.48      5.11 o
   5   3   1      140.30      138.66      4.00 o
   6   3   1      180.55      181.45      6.48 o
   7   3   1        0.01       -1.73      1.71 o
   8   3   1        4.93        7.40      5.37 o
   9   3   1       99.78      103.49      9.54 o
  10   3   1       94.68      113.75     12.83 o
 -11   4   1        5.87       -4.01      5.26 o
 -10   4   1      105.26       72.96     10.92 o
  -9   4   1      175.77      151.12     12.22 o
  -8   4   1       83.74      107.37      7.56 o
  -7   4   1        7.25       15.63      2.81 o
  -6   4   1        7.30        6.98      2.45 o
  -5   4   1      240.53      256.83      7.12 o
  -4   4   1        0.90        0.64      2.30 o
  -3   4   1      612.61      591.32     12.58 o
  -2   4   1      190.64      222.29      6.56 o
  -1   4   1     3156.29     3191.62     58.95 o
   0   4   1     1698.78     1770.61     32.41 o
   1   4   1     2927.87     3369.70     68.89 o
   2   4   1     1789.03     1633.67     32.07 o
   3   4   1     1309.20     1276.76     25.64 o
   4   4   1        8.16        3.09      1.36 o
   5   4   1     1246.20     1247.93     33.41 o
   6   4   1      355.23      331.98      9.72 o
   7   4   1      519.78      531.44     17.24 o
   8   4   1      252.69      239.96     10.21 o
   9   4   1      430.75      453.83     36.25 o
  10   4   1      135.46      147.19     16.31 o
 -11   5   1       27.67       27.07     14.92 o
 -10   5   1       46.98       19.02     13.81 o
  -9   5   1      212.75      194.82     15.79 o
  -8   5   1      156.54      167.82      7.88 o
  -7   5   1        2.70        0.61      3.00 o
  -6   5   1      825.02      799.08     24.64 o
  -5   5   1     1681.45     1639.46     37.19 o
  -4   5   1      178.42      159.05      7.26 o
  -3   5   1     2211.20     2213.78     52.73 o
  -2   5   1       37.03       21.34      2.19 o
  -1   5   1      127.54      144.59      4.51 o
   0   5   1      104.81      120.09      4.61 o
   1   5   1     1344.07     1417.50     30.81 o
   2   5   1      334.19      392.77      9.52 o
   3   5   1      308.47      304.25      9.60 o
   4   5   1      141.07      133.08      5.47 o
   5   5   1        1.97        2.43      2.20 o
   6   5   1     1522.26     1485.58     50.06 o
   7   5   1       28.02       28.71      3.64 o
   8   5   1       29.47       13.26      5.72 o
   9   5   1      367.64      368.48     25.78 o
 -10   6   1        3.52       32.16      8.16 o
  -9   6   1       21.55        8.27      9.21 o
  -8   6   1        5.81        2.90      5.72 o
  -7   6   1       14.94       14.89      3.94 o
  -6   6   1      553.57      528.12     20.57 o
  -5   6   1     1119.54     1126.69     36.47 o
  -4   6   1      287.78      244.84      9.51 o
  -3   6   1      131.49      122.82      6.91 o
  -2   6   1        2.96        4.80      3.24 o
  -1   6   1      631.93      573.97     16.12 o
   0   6   1      799.50      736.25     20.66 o
   1   6   1       59.29       54.81      3.55 o
   2   6   1      261.65      254.00      7.69 o
   3   6   1       28.25       20.33      3.59 o
   4   6   1       87.07       96.33      4.31 o
   5   6   1      643.71      592.87     19.40 o
   6   6   1       45.06       49.15      6.03 o
   7   6   1      194.48      190.77     12.90 o
   8   6   1      552.41      630.67     42.67 o
 -10   7   1       15.05       19.36      6.15 o
  -9   7   1      621.10      588.28     38.01 o
  -8   7   1      150.80      150.00     10.38 o
  -7   7   1        1.42       -0.77      3.80 o
  -6   7   1      530.69      568.44     17.52 o
  -5   7   1       13.88        3.34      5.83 o
  -4   7   1      362.81      328.74     12.89 o
  -3   7   1        5.77        2.53      4.01 o
  -2   7   1      142.75      152.70     11.44 o
  -1   7   1      388.86      404.45     15.77 o
   0   7   1      281.24      303.53     10.61 o
   1   7   1      637.04      626.15     17.96 o
   2   7   1     1747.81     1783.48     46.94 o
   3   7   1      223.53      222.23      8.78 o
   4   7   1      227.89      201.70      9.96 o
   5   7   1       19.92        8.06      8.60 o
   6   7   1       17.50       17.65      5.27 o
   7   7   1        2.49        4.34      4.76 o
   8   7   1       23.99       41.88     10.05 o
  -9   8   1        3.91        4.89     10.61 o
  -8   8   1        8.25        5.41      4.59 o
  -7   8   1       41.60       40.78      4.99 o
  -6   8   1       43.65       48.31      4.84 o
  -5   8   1       13.06       18.47      5.80 o
  -4   8   1      175.35      198.17     14.90 o
  -3   8   1        0.06       -5.26      4.40 o
  -2   8   1        1.02       -4.57      4.60 o
  -1   8   1     1289.40     1331.01     41.99 o
   0   8   1       48.05       45.72      7.06 o
   1   8   1     1196.36     1219.07     37.32 o
   2   8   1      453.53      415.38     23.36 o
   3   8   1        5.27       -2.99      4.13 o
   4   8   1       10.83       24.05      4.07 o
   5   8   1      169.92      176.44     11.29 o
   6   8   1        1.81        0.22      5.46 o
   7   8   1        3.59        0.80      8.56 o
  -9   9   1      342.88      297.28     37.07 o
  -8   9   1        3.74       31.83      7.79 o
  -7   9   1       62.87       47.79      6.73 o
  -6   9   1      270.03      298.91     17.93 o
  -5   9   1      234.85      214.16     14.85 o
  -4   9   1      230.73      232.83     14.80 o
  -3   9   1     2627.24     2692.60     93.23 o
  -2   9   1      199.71      219.16     10.02 o
  -1   9   1      117.62      113.24      9.57 o
   0   9   1       21.21       15.92      4.51 o
   1   9   1      109.52       78.19      7.30 o
   2   9   1      389.16      351.02     16.88 o
   3   9   1        0.46       14.46      3.83 o
   4   9   1        0.76        1.69      3.96 o
   5   9   1        8.03        9.12      5.76 o
   6   9   1       81.56       82.85      9.90 o
  -8  10   1        3.38       15.14      7.84 o
  -7  10   1      136.01      147.08      9.10 o
  -6  10   1        0.79       -6.79      4.53 o
  -5  10   1      292.24      302.91     15.01 o
  -4  10   1        2.69       -1.15      3.93 o
  -3  10   1      330.31      356.18     18.18 o
  -2  10   1       28.50       27.97      5.68 o
  -1  10   1       10.57       20.73      6.32 o
   0  10   1       33.87       29.79      4.89 o
   1  10   1        3.64        5.60      5.12 o
   2  10   1      103.00       70.16      8.23 o
   4  10   1       71.82       66.76     12.60 o
   5  10   1      377.63      402.76     47.91 o
  -6  11   1       55.58       35.71      6.25 o
  -5  11   1      155.23      157.14     10.53 o
  -4  11   1      687.15      741.85     38.32 o
  -3  11   1       56.54       54.07      9.03 o
  -2  11   1      261.20      227.29     12.61 o
  -1  11   1      121.12       94.73      9.78 o
   0  11   1       77.02       96.75      8.16 o
   1  11   1       32.76       38.40      7.65 o
   2  11   1      175.50      218.92     27.42 o
   3  11   1        3.16        4.04      5.41 o
  -4  12   1      316.29      308.87     19.16 o
  -3  12   1      109.55      119.32      9.41 o
  -2  12   1       55.82       50.24     11.35 o
  -1  12   1      251.93      254.84     18.74 o
   0  12   1        3.09        5.35      5.02 o
   1  12   1      211.85      209.17     37.38 o
  -1 -13   2      373.17      429.17     40.75 o
   0 -13   2       78.29       74.73     22.97 o
   1 -13   2        1.31        8.91      9.82 o
   2 -13   2        1.16       15.69      7.66 o
   3 -13   2       32.66       14.09      5.67 o
   4 -13   2        0.07       -0.50      7.32 o
  -3 -12   2      122.91      139.96     13.69 o
  -2 -12   2      128.77      134.07     21.55 o
  -1 -12   2      164.15      193.31     14.45 o
   0 -12   2       78.78       75.39      9.28 o
   1 -12   2       25.83       30.40      8.83 o
   2 -12   2       38.31       36.18      6.90 o
   3 -12   2      411.76      429.66     21.98 o
   4 -12   2        3.62        0.27      5.89 o
   5 -12   2       83.71       93.13      8.68 o
   6 -12   2      110.42      120.11     10.06 o
  -5 -11   2       47.19       38.05      7.59 o
  -4 -11   2        1.64       -5.67      4.59 o
  -3 -11   2       63.13       50.16      9.89 o
  -2 -11   2       41.29       56.53      6.62 o
  -1 -11   2       53.48       42.49      6.54 o
   0 -11   2      208.10      195.15     20.57 o
   1 -11   2      123.82      127.68     12.54 o
   2 -11   2        9.50       21.31      4.84 o
   3 -11   2      410.61      394.73     17.92 o
   4 -11   2       48.72       41.97      7.20 o
   5 -11   2      438.44      441.27     17.44 o
   6 -11   2      110.22      130.55     12.46 o
   7 -11   2      165.35      136.24     19.29 o
   8 -11   2       88.67       98.46     12.77 o
  -6 -10   2      275.14      269.87     27.95 o
  -5 -10   2       15.11       22.31     13.29 o
  -4 -10   2      235.84      294.87     21.78 o
  -3 -10   2      127.65      132.99     27.25 o
  -2 -10   2       31.62       20.07      4.97 o
  -1 -10   2       23.32       19.29      4.79 o
   0 -10   2       27.68       26.81      4.36 o
   1 -10   2      275.21      281.91     19.33 o
   2 -10   2        0.53        9.65      5.76 o
   3 -10   2        3.24       20.13      7.50 o
   4 -10   2        0.08        7.25      4.11 o
   5 -10   2       45.28       32.92      5.71 o
   6 -10   2       22.04        4.88      3.44 o
   7 -10   2       64.30       49.18      5.35 o
   8 -10   2      111.42       77.15      9.52 o
  -7  -9   2      126.77       91.38     12.42 o
  -6  -9   2      103.17       79.52     10.74 o
  -5  -9   2       10.64        8.73      8.40 o
  -4  -9   2      235.25      235.74     12.54 o
  -3  -9   2        9.21       13.72      5.24 o
  -2  -9   2       31.53       46.75      5.10 o
  -1  -9   2     1211.28     1284.71     39.02 o
   0  -9   2      158.55      160.34      6.94 o
   1  -9   2     1084.68     1185.53     35.84 o
   2  -9   2      936.06      950.82     39.38 o
   3  -9   2       76.63       60.34      7.97 o
   4  -9   2      246.69      262.06     15.67 o
   5  -9   2       13.62        5.79      5.37 o
   6  -9   2       98.04       96.32      6.92 o
   7  -9   2      389.15      398.31     18.16 o
   8  -9   2      108.78      100.87     10.64 o
   9  -9   2      157.88      108.15     11.98 o
  -8  -8   2        3.10       24.24      6.60 o
  -7  -8   2       26.45       29.22      5.67 o
  -6  -8   2       44.41       28.55      3.75 o
  -5  -8   2      459.08      407.86     24.86 o
  -4  -8   2        6.44        4.24      2.37 o
  -3  -8   2       33.11       32.57      5.50 o
  -2  -8   2       28.18       18.93      2.53 o
  -1  -8   2      347.28      340.63     10.06 o
   0  -8   2     2112.76     2170.24     55.31 o
   1  -8   2      188.18      197.14      7.83 o
   2  -8   2      491.57      512.30     25.81 o
   3  -8   2       28.81       25.92      5.52 o
   4  -8   2       23.13       19.68      4.83 o
   5  -8   2        1.75       13.07      4.09 o
   6  -8   2      410.97      440.19     14.91 o
   7  -8   2       44.01       33.20      6.44 o
   8  -8   2       16.97       14.50      3.52 o
   9  -8   2       89.45       70.35      9.62 o
  10  -8   2      128.81      110.53     15.12 o
  -8  -7   2       74.26       84.76      8.93 o
  -7  -7   2       13.67        1.76      5.28 o
  -6  -7   2      144.91      102.65     11.14 o
  -5  -7   2      215.25      152.93     11.58 o
  -4  -7   2       56.18       59.24      4.15 o
  -3  -7   2       28.31       35.56      2.75 o
  -2  -7   2      796.30      829.66     23.62 o
  -1  -7   2      164.67      182.59      5.81 o
   0  -7   2        1.00        3.64      3.50 o
   1  -7   2     1880.99     1958.30     57.29 o
   2  -7   2     1054.08     1060.71     41.41 o
   3  -7   2      321.05      352.00     17.90 o
   4  -7   2      234.47      190.37     11.85 o
   5  -7   2     2067.78     2206.92     66.44 o
   6  -7   2      100.99      107.99      7.67 o
   7  -7   2      218.23      200.32      8.27 o
   8  -7   2        2.13        9.90      3.78 o
   9  -7   2       24.92       18.12      4.08 o
  10  -7   2       42.05       58.74      6.95 o
  -9  -6   2      153.24      178.78     11.96 o
  -8  -6   2        0.62       -0.85      8.80 o
  -7  -6   2      651.19      711.34     32.86 o
  -6  -6   2      900.28      825.75     23.71 o
  -5  -6   2       51.26       46.30      2.39 o
  -4  -6   2     1147.72     1111.52     28.89 o
  -3  -6   2      516.36      451.45     20.80 o
  -2  -6   2       63.22       71.40      3.80 o
  -1  -6   2     1064.69     1052.67     25.79 o
   0  -6   2      271.52      278.19      6.67 o
   1  -6   2      913.82      955.59     22.55 o
   2  -6   2      175.17      211.12      6.22 o
   3  -6   2      223.50      233.78      9.52 o
   4  -6   2        9.21        7.85      3.26 o
   5  -6   2      542.23      560.17     15.46 o
   6  -6   2      126.79      141.28     10.71 o
   7  -6   2       45.68       57.78      5.80 o
   8  -6   2      492.65      505.79     22.77 o
   9  -6   2        0.67        1.41      2.88 o
  10  -6   2       39.47       32.58      6.76 o
 -10  -5   2      127.76      146.11     15.15 o
  -9  -5   2      314.88      319.94     17.03 o
  -8  -5   2       13.54       12.14      4.14 o
  -7  -5   2       50.65       48.91      5.16 o
  -6  -5   2       56.02       51.97      5.18 o
  -5  -5   2      540.73      567.84     14.25 o
  -4  -5   2      635.09      615.92     17.89 o
  -3  -5   2      506.84      568.26     14.50 o
  -2  -5   2     1678.66     1669.62     32.76 o
  -1  -5   2      236.69      212.88      6.22 o
   0  -5   2      249.31      250.24      5.91 o
   1  -5   2        5.75        1.55      2.66 o
   2  -5   2      161.64      205.02      5.97 o
   3  -5   2     1033.72     1098.25     22.78 o
   4  -5   2      356.39      335.60      8.35 o
   5  -5   2       50.19       53.91      3.96 o
   6  -5   2      927.23      845.83     21.83 o
   7  -5   2      940.85      899.14     35.67 o
   8  -5   2      138.04      136.49      6.88 o
   9  -5   2      422.19      458.54     34.38 o
  10  -5   2      478.63      527.76     33.72 o
  11  -5   2      280.03      333.33     22.89 o
 -10  -4   2      481.03      494.35     30.48 o
  -9  -4   2      285.93      325.43     25.28 o
  -8  -4   2       28.62       29.94      8.46 o
  -7  -4   2       42.71       46.16      3.90 o
  -6  -4   2      617.43      612.91     19.13 o
  -5  -4   2      124.44      138.28      8.61 o
  -4  -4   2      473.57      486.85     10.99 o
  -3  -4   2      352.46      420.74     10.54 o
  -2  -4   2     1748.75     1638.37     34.09 o
  -1  -4   2      794.64      712.26     14.74 o
   0  -4   2      500.49      518.51     11.61 o
   1  -4   2      847.15      924.05     21.81 o
   2  -4   2     9101.06     9444.84    208.12 o
   3  -4   2       68.54       59.67      2.62 o
   4  -4   2      845.89      890.68     16.74 o
   5  -4   2      849.62      945.79     21.78 o
   6  -4   2       54.93       52.96      3.78 o
   7  -4   2       69.08       67.99      3.77 o
   8  -4   2      423.24      386.82     20.57 o
   9  -4   2      174.41      146.17     18.19 o
  10  -4   2      215.27      223.18     18.96 o
  11  -4   2        3.95       -2.23      8.53 o
 -10  -3   2       57.12       63.77      7.18 o
  -9  -3   2       93.59      104.52     10.04 o
  -8  -3   2      126.68      153.04     15.37 o
  -7  -3   2      159.44      166.23      8.53 o
  -6  -3   2      227.58      245.05      8.68 o
  -5  -3   2       11.28       18.96      5.28 o
  -4  -3   2      209.19      222.07      8.15 o
  -3  -3   2        2.22        5.37      0.90 o
  -2  -3   2      332.25      297.73      6.18 o
  -1  -3   2       46.40       46.56      2.11 o
   0  -3   2     1319.09     1228.20     58.89 o
   1  -3   2     1672.49     1690.37     33.35 o
   2  -3   2      349.81      311.91      6.66 o
   3  -3   2       78.61       59.03      3.45 o
   4  -3   2     1528.11     1420.36     36.09 o
   5  -3   2        2.61       -0.81      1.76 o
   6  -3   2      124.50      115.79      4.31 o
   7  -3   2      126.62      110.68      5.06 o
   8  -3   2        4.46       -2.80      3.05 o
   9  -3   2      173.55      218.17     12.20 o
  10  -3   2      187.85      183.23     12.44 o
  11  -3   2       82.74       71.98      8.49 o
 -11  -2   2       47.60       66.10      9.36 o
 -10  -2   2      930.65      974.97     43.03 o
  -9  -2   2      116.11      106.81     15.32 o
  -8  -2   2      991.65     1005.64     55.97 o
  -7  -2   2      379.28      370.90     20.54 o
  -6  -2   2      134.14      127.58     10.25 o
  -5  -2   2       50.51       34.86     17.54 o
  -4  -2   2     1073.48      967.92     38.62 o
  -3  -2   2      244.91      196.09      8.84 o
  -2  -2   2     2077.05     2160.43     49.65 o
  -1  -2   2      682.77      651.23     12.71 o
   0  -2   2     1762.73     1726.09     35.62 o
   1  -2   2     4482.50     4553.41     85.66 o
   2  -2   2     1271.70     1278.57     24.56 o
   3  -2   2       17.01       24.09      2.16 o
   4  -2   2      710.44      690.48     13.78 o
   5  -2   2     2119.69     2307.12     45.93 o
   6  -2   2        4.56        9.70      1.73 o
   7  -2   2        2.04        1.29      2.02 o
   8  -2   2      115.85      119.53      6.08 o
   9  -2   2        0.01       -5.52      3.68 o
  10  -2   2        0.37        0.66      4.38 o
  11  -2   2       40.12       29.63      5.13 o
 -11  -1   2        0.36       -5.02     11.30 o
 -10  -1   2      234.19      230.83     21.99 o
  -9  -1   2       59.28       83.94     15.69 o
  -8  -1   2       64.07       60.22      5.62 o
  -7  -1   2      107.69      102.44      7.67 o
  -6  -1   2      241.17      259.75     17.21 o
  -5  -1   2      330.66      303.06      7.92 o
  -4  -1   2      141.59      107.58      2.76 o
  -3  -1   2      510.49      425.16      8.33 o
  -2  -1   2     5266.73     5089.43    100.28 o
  -1  -1   2      169.30      148.61      3.17 o
   0  -1   2      595.93      582.34     13.43 o
   1  -1   2     1409.58     1319.22     26.29 o
   2  -1   2      212.58      191.84      5.03 o
   3  -1   2     1465.22     1434.62     30.69 o
   4  -1   2     1773.64     1853.05     38.33 o
   5  -1   2      690.46      728.06     18.50 o
   6  -1   2      533.30      475.84     13.56 o
   7  -1   2      602.01      615.08     20.16 o
   8  -1   2      247.49      251.38     12.41 o
   9  -1   2      553.64      542.11     29.35 o
  10  -1   2      334.83      340.53     20.76 o
  11  -1   2        4.06       -8.94     10.61 o
 -11   0   2       26.61       31.60      9.31 o
 -10   0   2      330.63      387.79     24.36 o
  -9   0   2      199.37      207.68     19.26 o
  -8   0   2       21.18       14.97      1.58 o
  -7   0   2      353.20      343.53      9.88 o
  -6   0   2       24.64       22.73      1.60 o
  -5   0   2      142.42      132.14      3.86 o
  -4   0   2      911.71      933.93     19.23 o
  -3   0   2     3094.91     3148.96     64.25 o
  -1   0   2     2375.86     2255.86     61.42 o
   0   0   2        5.95        6.45      2.12 o
   1   0   2      772.03      722.34     13.16 o
   2   0   2      419.03      371.52      8.52 o
   3   0   2       16.78       25.35      1.98 o
   4   0   2     1510.46     1480.06     35.47 o
   5   0   2      448.86      444.79     12.21 o
   6   0   2      872.80      880.00     25.38 o
   7   0   2       11.43       12.44      2.68 o
   8   0   2       85.45       82.41      6.50 o
   9   0   2      201.83      195.43     12.53 o
  10   0   2       80.26       65.80      8.60 o
  11   0   2      103.18      105.71     11.93 o
 -11   1   2       36.60       37.48     13.37 o
 -10   1   2      107.99      146.71     17.04 o
  -9   1   2      260.99      293.09     28.37 o
  -8   1   2       17.79       12.83      1.97 o
  -7   1   2       11.77        2.92      1.99 o
  -6   1   2        5.38        7.63      1.51 o
  -5   1   2      733.00      790.77     16.55 o
  -4   1   2      488.90      503.07      9.95 o
  -3   1   2      368.32      386.96      8.21 o
  -1   1   2     7979.46     7931.57    189.59 o
   0   1   2     1221.51     1196.17     23.91 o
   1   1   2     6767.45     6759.82    124.43 o
   2   1   2      772.28      768.16     13.25 o
   3   1   2     1280.83     1230.30     24.68 o
   4   1   2     1722.60     1713.05     34.78 o
   5   1   2       35.91       27.92      2.76 o
   6   1   2       30.27       18.43      2.81 o
   7   1   2     1820.17     1781.14     51.91 o
   8   1   2      798.55      844.97     32.75 o
   9   1   2       61.96       55.39      4.94 o
  10   1   2      156.19      145.42     11.75 o
 -11   2   2      225.82      258.37     21.70 o
 -10   2   2      131.14      111.31     12.53 o
  -9   2   2      111.54       82.95      9.07 o
  -8   2   2      268.73      300.73     10.45 o
  -7   2   2      579.56      524.95     14.72 o
  -6   2   2       36.00       32.76      2.62 o
  -5   2   2       80.77       65.09      2.49 o
  -4   2   2      437.37      403.22      9.39 o
  -3   2   2       16.15       15.37      2.25 o
  -2   2   2     1264.58     1232.65     23.93 o
  -1   2   2      608.43      684.20     13.22 o
   0   2   2       33.92       27.10      2.80 o
   1   2   2       32.24       25.44      2.33 o
   2   2   2     3558.92     3758.27     66.69 o
   3   2   2      289.36      318.91      6.76 o
   4   2   2      382.03      363.64      8.37 o
   5   2   2        9.38       11.64      1.51 o
   6   2   2        2.53        5.12      6.03 o
   7   2   2        1.27        3.50      1.54 o
   8   2   2        1.95        5.45      2.18 o
   9   2   2        6.75        2.93      3.66 o
  10   2   2       26.56       37.75      7.38 o
 -11   3   2       47.50       53.07      6.06 o
 -10   3   2        0.55        1.97      2.79 o
  -9   3   2      473.05      499.12     19.79 o
  -8   3   2     1355.99     1365.09     49.20 o
  -7   3   2        1.53        3.07      2.21 o
  -6   3   2     1408.49     1433.47     33.97 o
  -5   3   2       72.25       49.69      3.14 o
  -4   3   2      170.51      171.84      8.51 o
  -3   3   2      316.15      296.29      6.76 o
  -2   3   2      114.19       89.99      3.72 o
  -1   3   2     1659.48     1783.66     34.12 o
   0   3   2       34.26       43.42      3.50 o
   1   3   2      816.15      892.82     17.72 o
   2   3   2     2372.25     2299.23     45.93 o
   3   3   2     1096.16     1015.17     19.73 o
   4   3   2      259.42      234.00      6.99 o
   5   3   2     1450.79     1447.81     38.94 o
   6   3   2     4516.34     4530.56    130.75 o
   7   3   2      110.51      108.84      6.92 o
   8   3   2       78.77       48.97      7.31 o
   9   3   2      587.14      607.98     38.98 o
  10   3   2        4.57       14.42      8.75 o
 -11   4   2       93.12       77.80      9.98 o
 -10   4   2      140.60      126.62     31.48 o
  -9   4   2       21.63       19.37      7.37 o
  -8   4   2       13.29        8.09      2.88 o
  -7   4   2      137.40      137.02      6.92 o
  -6   4   2        6.26        2.61      2.38 o
  -5   4   2     1469.10     1530.02     37.26 o
  -4   4   2        8.76        2.18      2.34 o
  -3   4   2       32.56       25.83      2.71 o
  -2   4   2      932.48      865.37     18.68 o
  -1   4   2     2613.89     2859.85     55.61 o
   0   4   2     1203.67     1213.74     26.17 o
   1   4   2      140.19      102.36      4.35 o
   2   4   2       11.30        1.21      2.00 o
   3   4   2        3.43        0.44      2.42 o
   4   4   2      206.71      209.06      8.15 o
   5   4   2        1.24        4.72      2.47 o
   6   4   2      879.97      912.69     27.01 o
   7   4   2        4.48       -7.58      5.23 o
   8   4   2      284.86      287.60     11.77 o
   9   4   2        0.43       -4.02      7.95 o
 -10   5   2        2.67      -14.60     11.23 o
  -9   5   2       23.84       28.96      6.94 o
  -8   5   2        0.00        2.47      3.62 o
  -7   5   2       62.93       65.11      6.26 o
  -6   5   2     1037.39     1067.02     35.36 o
  -5   5   2      146.12      133.48      5.69 o
  -4   5   2      300.32      299.75      9.29 o
  -3   5   2      691.81      632.37     23.13 o
  -2   5   2       95.86       78.78      5.24 o
  -1   5   2     2044.12     2003.09     69.74 o
   0   5   2     2316.83     2161.55     46.77 o
   1   5   2      321.45      300.32      8.77 o
   2   5   2      539.61      500.02     12.75 o
   3   5   2      225.60      219.48     12.29 o
   4   5   2        4.27       -0.83      2.50 o
   5   5   2       12.41        5.11      2.06 o
   6   5   2        5.83       18.99      6.11 o
   7   5   2       13.93       21.78      4.86 o
   8   5   2       38.61       37.95      4.73 o
   9   5   2        1.96       10.70      5.81 o
 -10   6   2       59.60       73.57     13.29 o
  -9   6   2       91.57       83.68     10.37 o
  -8   6   2      371.08      376.51     14.59 o
  -7   6   2      370.97      413.18     16.25 o
  -6   6   2      501.65      504.10     15.91 o
  -5   6   2      909.04      910.13     28.48 o
  -4   6   2       33.99       30.87      3.86 o
  -3   6   2        1.49        0.94      2.38 o
  -2   6   2      200.70      193.90      7.86 o
  -1   6   2      309.11      337.36     15.15 o
   0   6   2        2.29       -0.09      3.84 o
   1   6   2      225.81      199.33      6.94 o
   2   6   2       81.79       55.81      6.83 o
   3   6   2        1.07       -1.22      2.60 o
   4   6   2       17.27       17.59      2.88 o
   5   6   2      383.21      332.59     14.50 o
   6   6   2      139.12      143.46      8.24 o
   7   6   2       17.55       20.83      6.40 o
   8   6   2        0.33        2.74     11.31 o
 -10   7   2       14.88       17.12     14.18 o
  -9   7   2       87.59       58.19     13.24 o
  -8   7   2       81.92       71.30      5.93 o
  -7   7   2       60.74       63.33      5.62 o
  -6   7   2      553.98      559.33     19.04 o
  -5   7   2      740.59      721.73     22.52 o
  -4   7   2       87.12       81.90      6.49 o
  -3   7   2       17.88       15.59     10.47 o
  -2   7   2      193.66      210.78     10.33 o
  -1   7   2       69.65       48.25      8.21 o
   0   7   2       75.54       86.71      6.37 o
   1   7   2      189.02      178.70     19.33 o
   2   7   2      228.09      233.10     10.03 o
   3   7   2      581.01      561.94     23.14 o
   4   7   2        4.08        0.92      3.53 o
   5   7   2      173.67      175.87     29.60 o
   6   7   2      680.08      750.33     39.76 o
   7   7   2       19.57       30.96      6.46 o
  -9   8   2       55.75       52.31      8.46 o
  -8   8   2        0.96        6.72      5.16 o
  -7   8   2      205.84      193.31     11.70 o
  -6   8   2      729.71      694.95     22.21 o
  -5   8   2       43.78       45.90      7.40 o
  -4   8   2      459.62      497.13     15.46 o
  -3   8   2      116.14      115.77      9.98 o
  -2   8   2      205.78      248.85     12.30 o
  -1   8   2       29.44       29.88      6.80 o
   0   8   2     1098.64     1149.51     38.60 o
   1   8   2       65.18       63.64      8.92 o
   2   8   2      717.52      655.91     24.18 o
   3   8   2      160.43      159.58      8.66 o
   4   8   2      155.27      172.16     17.64 o
   5   8   2      125.06      144.81     14.20 o
   6   8   2        0.05        7.76      4.80 o
   7   8   2       36.33       50.46      8.45 o
  -8   9   2        2.72        6.67      4.92 o
  -7   9   2       72.10       75.07      6.86 o
  -6   9   2       80.34       66.18     10.27 o
  -5   9   2      119.34      120.86     11.75 o
  -4   9   2      260.86      296.17     18.58 o
  -3   9   2      384.74      337.82     14.94 o
  -2   9   2       42.34       46.41      7.11 o
  -1   9   2       90.78       93.44     12.44 o
   0   9   2      252.57      253.78     12.51 o
   1   9   2      189.79      161.75      9.54 o
   2   9   2      387.02      327.25     15.65 o
   3   9   2      284.76      242.71     13.37 o
   4   9   2      181.65      163.41     18.40 o
   5   9   2       15.79       32.67      6.22 o
  -7  10   2       62.68       67.07      5.94 o
  -6  10   2       38.87       51.59      7.52 o
  -5  10   2        3.64       10.07      5.01 o
  -4  10   2      448.97      474.24     20.48 o
  -3  10   2       29.69       21.09      6.30 o
  -2  10   2       38.18       47.01      7.01 o
  -1  10   2       38.69       62.76      8.34 o
   0  10   2      105.21       90.22      8.84 o
   1  10   2        9.17       -1.91      3.79 o
   2  10   2        9.64        9.21      3.75 o
   3  10   2       10.85        1.24      6.51 o
   4  10   2      188.13      261.72     34.87 o
  -6  11   2       84.78       78.72      7.68 o
  -5  11   2       90.09       86.94      8.02 o
  -4  11   2      277.50      284.50     18.05 o
  -3  11   2      109.18      119.30     10.38 o
  -2  11   2      134.98       93.06     11.99 o
  -1  11   2       81.04       85.91      9.60 o
   0  11   2       47.83       40.91      7.11 o
   1  11   2      256.82      285.84     18.23 o
   2  11   2      399.30      390.62     30.92 o
  -2  12   2        1.18        7.15      5.29 o
  -1  12   2       24.74       21.55      7.10 o
  -1 -13   3       17.29       10.85      6.76 o
   0 -13   3        2.71        1.26      6.19 o
   1 -13   3       16.19       25.94      8.77 o
   2 -13   3       13.42       18.89      6.28 o
   3 -13   3       10.04       33.79      6.52 o
   4 -13   3        3.19       -4.60      8.03 o
   5 -13   3        5.54       -9.17      6.55 o
  -4 -12   3        0.20       -5.45      3.64 o
  -3 -12   3        0.50       18.25     11.79 o
  -2 -12   3       96.25      109.21     10.79 o
  -1 -12   3      129.69      123.34     10.44 o
   0 -12   3      175.32      186.44     29.82 o
   1 -12   3        7.39        6.98      5.18 o
   2 -12   3      124.12      119.99     10.92 o
   3 -12   3       57.48       43.97     10.83 o
   4 -12   3        0.80        5.70     15.83 o
   5 -12   3      409.25      460.74     35.53 o
   6 -12   3      535.81      596.78     38.01 o
  -5 -11   3        3.25       10.82      4.99 o
  -4 -11   3       20.43       41.29      8.35 o
  -3 -11   3       78.40      105.54      9.72 o
  -2 -11   3      279.73      259.46     17.76 o
  -1 -11   3       38.66       40.85      6.77 o
   0 -11   3      616.82      628.48     73.38 o
   1 -11   3      313.99      323.11     23.50 o
   2 -11   3      128.50      135.11     12.57 o
   3 -11   3       15.55       14.04      6.99 o
   4 -11   3        7.01       12.19      4.65 o
   5 -11   3       17.57       45.80      7.53 o
   6 -11   3       25.98       23.46      9.30 o
   7 -11   3        0.36        4.97      4.56 o
   8 -11   3       79.29       95.29     10.44 o
  -6 -10   3       23.08       40.08      9.28 o
  -5 -10   3       20.18       26.81     11.60 o
  -4 -10   3        0.36       -1.97      4.30 o
  -3 -10   3      292.81      156.35     19.28 o
  -2 -10   3       71.67       42.95      6.71 o
  -1 -10   3     2731.68     2984.40    108.75 o
   0 -10   3     1188.15     1151.81     57.64 o
   1 -10   3       26.75       43.79      6.05 o
   2 -10   3        0.29       -4.39      3.35 o
   3 -10   3      564.20      557.17     21.84 o
   4 -10   3      237.10      238.18     12.36 o
   5 -10   3       14.18       12.04      3.08 o
   6 -10   3      154.64      142.87      7.89 o
   7 -10   3        3.83       -0.88      4.58 o
   8 -10   3       50.89       44.43      5.67 o
   9 -10   3        0.01        6.37      5.35 o
  -7  -9   3       22.22       35.46      9.46 o
  -6  -9   3      321.05      336.59     20.04 o
  -5  -9   3      308.17      313.42     25.47 o
  -4  -9   3       48.26       29.81      7.08 o
  -3  -9   3      165.22      162.55     11.49 o
  -2  -9   3        2.33        2.97      2.40 o
  -1  -9   3      419.98      450.33     15.07 o
   0  -9   3     1308.07     1420.07     47.82 o
   1  -9   3        2.12       18.51      5.38 o
   2  -9   3       54.92       38.27      5.75 o
   3  -9   3      145.06      165.53      9.85 o
   4  -9   3      358.68      347.84     11.64 o
   5  -9   3        3.43        4.99      3.73 o
   6  -9   3      474.02      488.49     25.32 o
   7  -9   3       66.52       62.40      6.16 o
   8  -9   3       61.31       85.13      8.29 o
   9  -9   3       15.65       16.79      8.88 o
  -8  -8   3       27.88       20.67      7.08 o
  -7  -8   3      169.80      179.66     13.88 o
  -6  -8   3     1154.91     1123.38     46.45 o
  -5  -8   3        0.96        5.34      2.40 o
  -4  -8   3      226.61      217.26      9.19 o
  -3  -8   3      207.66      183.44     10.27 o
  -2  -8   3      718.51      726.22     37.12 o
  -1  -8   3     1223.97     1232.49     37.57 o
   0  -8   3      302.58      303.54     11.94 o
   1  -8   3      967.88      663.22     29.76 o
   2  -8   3       55.24       54.43      9.49 o
   3  -8   3      138.51      129.89      7.14 o
   4  -8   3      312.33      314.97      9.26 o
   5  -8   3     2615.21     2620.97     70.23 o
   6  -8   3        5.80        1.52      2.81 o
   7  -8   3      503.98      493.44     17.31 o
   8  -8   3     1510.81     1571.07     58.09 o
   9  -8   3      469.01      431.67     27.93 o
  10  -8   3        2.62       -6.30      6.29 o
  -9  -7   3       40.35       48.32      8.94 o
  -8  -7   3       34.34       31.92      5.73 o
  -7  -7   3        3.87        1.71      3.17 o
  -6  -7   3      108.55      111.50      4.97 o
  -5  -7   3       47.32       53.24      2.87 o
  -4  -7   3      123.21      106.49      4.98 o
  -3  -7   3     1147.11     1139.44     31.67 o
  -2  -7   3      167.46      175.18      8.88 o
  -1  -7   3      567.77      527.08     38.01 o
   0  -7   3     2430.02     1627.23    128.00 o
   1  -7   3      564.19      584.86     25.13 o
   2  -7   3     1006.90     1033.90     28.50 o
   3  -7   3        8.22        9.18      4.37 o
   4  -7   3       67.21       59.77      3.51 o
   5  -7   3       17.03       14.36      3.89 o
   6  -7   3       71.21       61.86      4.29 o
   7  -7   3      128.59       76.29     15.71 o
   8  -7   3     1225.41     1245.24     47.43 o
   9  -7   3       71.14       58.12      6.65 o
  10  -7   3       12.34       23.22     10.18 o
  -9  -6   3       10.56       24.23      5.83 o
  -8  -6   3       65.43       80.93      9.34 o
  -7  -6   3       11.14       11.74      2.90 o
  -6  -6   3        6.90       -0.94      2.53 o
  -5  -6   3      188.65      197.73      6.41 o
  -4  -6   3        0.25        0.41      2.03 o
  -3  -6   3      967.72     1070.89     27.64 o
  -2  -6   3     1244.31     1158.38     29.40 o
  -1  -6   3     1239.95     1172.85     30.39 o
   0  -6   3      560.55      515.56     17.44 o
   1  -6   3     1586.37     1551.40     62.80 o
   2  -6   3     3107.03     3321.15     72.38 o
   3  -6   3       27.21       20.20      2.49 o
   4  -6   3        0.11        2.12      2.77 o
   5  -6   3       15.63       26.54      2.88 o
   6  -6   3      101.64       91.69      7.87 o
   7  -6   3       79.75       53.49      8.93 o
   8  -6   3       91.26       87.77      6.32 o
   9  -6   3      309.03      324.62     16.73 o
  10  -6   3      169.46      173.28     32.28 o
 -10  -5   3      128.91      132.14     11.01 o
  -9  -5   3      324.79      332.34     18.54 o
  -8  -5   3        2.03        0.69      3.66 o
  -7  -5   3      107.55      105.15      7.28 o
  -6  -5   3      679.96      704.87     22.14 o
  -5  -5   3       22.54        9.36      3.52 o
  -4  -5   3        7.24        9.27      1.28 o
  -3  -5   3       86.10       79.78      2.84 o
  -2  -5   3      124.41      140.22      4.35 o
  -1  -5   3        0.92       -0.95      0.97 o
   0  -5   3        7.42       -1.07      1.94 o
   1  -5   3      537.65      494.65     10.82 o
   2  -5   3      735.92      814.49     18.59 o
   3  -5   3      436.29      524.66     11.49 o
   4  -5   3      183.66      190.78      5.72 o
   5  -5   3      307.36      321.82      9.45 o
   6  -5   3        1.70       14.18      4.01 o
   7  -5   3      240.31      239.61      8.91 o
   8  -5   3        4.52       -0.34      3.45 o
   9  -5   3      338.00      353.56     24.41 o
  10  -5   3       20.06       21.00      4.90 o
  11  -5   3       82.33       69.03     11.01 o
 -10  -4   3      388.36      445.76     26.13 o
  -9  -4   3        1.01       -1.66      3.40 o
  -8  -4   3      108.79      104.98      6.97 o
  -7  -4   3      415.51      408.68     14.69 o
  -6  -4   3      495.28      492.16     14.70 o
  -5  -4   3        0.14       -5.02      3.35 o
  -4  -4   3     2511.37     2509.09     50.98 o
  -3  -4   3        0.10       -1.03      1.55 o
  -2  -4   3      140.80      156.39      3.66 o
  -1  -4   3      781.80      828.28     15.39 o
   0  -4   3      300.55      317.23      7.96 o
   1  -4   3      199.10      153.84      4.15 o
   2  -4   3     2014.50     1981.14     37.01 o
   3  -4   3       94.79       73.41      3.81 o
   4  -4   3      970.75      924.67     28.42 o
   5  -4   3     2690.22     2627.15     60.77 o
   6  -4   3       81.66       86.66      4.53 o
   7  -4   3       69.42       63.52      4.76 o
   8  -4   3     1002.84      948.87     32.68 o
   9  -4   3       10.93        2.36      4.84 o
  10  -4   3       15.01       42.96      9.04 o
  11  -4   3        0.02       -2.23      6.89 o
 -10  -3   3       14.81       14.69      5.59 o
  -9  -3   3        8.37       15.65      5.64 o
  -8  -3   3      157.85      180.20     12.81 o
  -7  -3   3       64.52       53.47      4.50 o
  -6  -3   3      562.97      552.75     17.41 o
  -5  -3   3      617.87      695.44     19.41 o
  -4  -3   3     1528.50     1507.57     46.36 o
  -3  -3   3      213.73      210.70      5.19 o
  -2  -3   3      437.86      471.93     11.07 o
  -1  -3   3     1144.67     1157.98     22.35 o
   0  -3   3      138.31      165.99      7.74 o
   1  -3   3      154.08      154.02      6.41 o
   2  -3   3      564.54      595.22     11.84 o
   3  -3   3       48.72       53.42      2.64 o
   4  -3   3     2558.71     2762.68     57.19 o
   5  -3   3      168.41      186.02      6.92 o
   6  -3   3     1227.16     1236.10     32.72 o
   7  -3   3       61.38       57.16      4.06 o
   8  -3   3       51.02       46.65      7.36 o
   9  -3   3      180.45      173.91     14.37 o
  10  -3   3      436.49      450.93     55.36 o
  11  -3   3        0.06       17.60      9.34 o
 -11  -2   3        0.42        9.24      5.09 o
 -10  -2   3      149.56      179.96     15.43 o
  -9  -2   3        0.11        8.04      5.57 o
  -8  -2   3      141.87      127.91      8.87 o
  -7  -2   3      580.13      573.52     24.50 o
  -6  -2   3        1.68       -3.44      4.03 o
  -5  -2   3     3060.74     3176.82    184.83 o
  -4  -2   3     2995.14     3075.54     98.76 o
  -3  -2   3       32.33       29.65      1.49 o
  -2  -2   3      550.85      530.95     11.07 o
  -1  -2   3     1582.98     1445.86     26.83 o
   0  -2   3    11623.39    11665.24    232.79 o
   1  -2   3     2602.22     2515.84     59.76 o
   2  -2   3     1757.34     1721.29     33.36 o
   3  -2   3       12.76       25.33      2.10 o
   4  -2   3        8.96       19.63      2.79 o
   5  -2   3       72.40       80.11      3.77 o
   6  -2   3      722.39      702.52     20.58 o
   7  -2   3      767.68      807.84     23.77 o
   8  -2   3       76.95       84.85      9.14 o
   9  -2   3       37.67       38.36      6.34 o
  10  -2   3      221.87      199.72     24.38 o
  11  -2   3      190.23      198.21     16.36 o
 -11  -1   3        0.30        2.90      8.22 o
 -10  -1   3      260.70      231.23     22.32 o
  -9  -1   3      299.61      368.78     24.85 o
  -8  -1   3       27.24       38.38      8.06 o
  -7  -1   3      260.11      292.94     23.10 o
  -6  -1   3       35.70       31.68      1.59 o
  -5  -1   3      258.10      257.99      5.98 o
  -4  -1   3       31.10       28.16      3.46 o
  -3  -1   3      544.05      527.88     10.73 o
  -2  -1   3     8394.91     8797.11    175.35 o
  -1  -1   3      414.00      411.79      8.68 o
   0  -1   3     9783.88     9822.55    200.18 o
   1  -1   3       40.05       37.52      2.23 o
   2  -1   3      138.22      148.68      4.16 o
   3  -1   3       56.60       59.96      2.58 o
   4  -1   3      726.39      813.69     20.75 o
   5  -1   3        9.68       11.74      2.20 o
   6  -1   3       92.67       92.43      5.23 o
   7  -1   3       19.35       10.63      5.63 o
   8  -1   3      129.25      118.16      7.98 o
   9  -1   3      172.62      187.47     13.09 o
  10  -1   3      554.18      575.80     34.61 o
  11  -1   3      204.42      211.99     21.88 o
 -11   0   3      624.81      684.81     64.46 o
 -10   0   3      311.38      351.15     33.70 o
  -9   0   3       48.21       43.33      5.44 o
  -8   0   3      184.41      197.34      7.71 o
  -7   0   3      672.77      605.90     16.99 o
  -6   0   3      218.65      219.63      6.03 o
  -5   0   3      451.77      534.83     13.00 o
  -4   0   3      368.86      399.49      8.70 o
  -3   0   3     1130.97     1050.31     21.12 o
  -2   0   3     1594.55     1774.14     36.32 o
  -1   0   3       59.38       63.06      3.15 o
   0   0   3     2996.42     2946.62     63.75 o
   1   0   3     9389.75     9574.77    175.21 o
   2   0   3      897.67      903.24     16.59 o
   3   0   3     7410.37     7988.83    146.61 o
   4   0   3     2203.47     2058.03     45.00 o
   5   0   3      986.16      974.39     24.91 o
   6   0   3      144.79      126.01      6.19 o
   7   0   3     1739.90     1674.61     51.04 o
   8   0   3       39.80       28.22      6.52 o
   9   0   3       95.22      115.70     10.91 o
  10   0   3       34.39       31.35      4.71 o
 -11   1   3       99.70       78.78     11.92 o
 -10   1   3        4.75       56.35     21.75 o
  -9   1   3       29.93       27.47      4.64 o
  -8   1   3        5.41       -3.52      2.35 o
  -7   1   3      465.98      433.98     12.62 o
  -6   1   3      320.92      319.85      7.76 o
  -5   1   3      115.97      140.59      6.51 o
  -4   1   3      726.80      713.42     13.92 o
  -3   1   3     3392.85     3591.40     67.97 o
  -2   1   3      449.84      466.91      9.98 o
  -1   1   3        1.53        1.05      1.56 o
   0   1   3       34.86       37.19      2.58 o
   1   1   3       37.25       27.43      2.94 o
   2   1   3      387.04      423.18      9.40 o
   3   1   3       92.11       96.72      4.17 o
   4   1   3     1073.68     1166.28     22.48 o
   5   1   3      119.24      118.50      4.71 o
   6   1   3     1760.74     1695.16     48.79 o
   7   1   3       74.73       70.46      4.37 o
   8   1   3      168.11      171.68     10.57 o
   9   1   3        0.11        2.97      4.79 o
  10   1   3        1.51        6.98      8.16 o
 -11   2   3        4.06       -3.35      8.33 o
 -10   2   3       29.26       16.65      6.16 o
  -9   2   3        1.17        8.10      3.62 o
  -8   2   3      175.81      155.92      8.12 o
  -7   2   3       14.88        8.94      2.57 o
  -6   2   3      103.47      102.29      5.23 o
  -5   2   3     2303.52     2239.95     47.95 o
  -4   2   3      338.60      384.26      9.37 o
  -3   2   3     2605.25     2583.49     52.35 o
  -2   2   3     2948.32     2877.41     56.40 o
  -1   2   3     2488.46     2273.62     50.89 o
   0   2   3      582.29      644.57     14.38 o
   1   2   3      892.56      799.14     21.50 o
   2   2   3     1411.81     1405.50     27.47 o
   3   2   3        7.56        4.78      1.85 o
   4   2   3       19.81       25.61      2.27 o
   5   2   3      710.33      731.45     21.60 o
   6   2   3      485.75      511.66     15.23 o
   7   2   3      675.76      719.20     24.33 o
   8   2   3        3.15        7.27      3.40 o
   9   2   3      128.23      128.13     19.39 o
  10   2   3       26.45       20.71     12.62 o
 -11   3   3       87.71      101.31     13.22 o
 -10   3   3      107.96       34.68     29.47 o
  -9   3   3      464.69      453.94     24.51 o
  -8   3   3        3.56        1.25      6.21 o
  -7   3   3      117.82      117.11      5.31 o
  -6   3   3       22.44       30.13      3.25 o
  -5   3   3        0.83       -0.93      1.85 o
  -4   3   3      483.48      537.84     12.84 o
  -3   3   3      198.55      219.31      5.66 o
  -2   3   3      112.39      121.45      3.93 o
  -1   3   3       15.27       12.95      3.30 o
   0   3   3       37.16       30.79      3.01 o
   1   3   3      165.08      162.38      6.21 o
   2   3   3       53.27       51.81      2.83 o
   3   3   3       81.73       80.83      3.24 o
   4   3   3      422.19      419.40     11.96 o
   5   3   3       91.76       93.06      4.38 o
   6   3   3      458.97      443.80     14.17 o
   7   3   3       18.23       24.67      4.51 o
   8   3   3      293.91      296.12     16.22 o
   9   3   3      151.88      155.01     11.38 o
 -11   4   3       97.90      119.05     13.81 o
 -10   4   3       51.28       39.79      7.67 o
  -9   4   3       21.31       22.02      6.52 o
  -8   4   3      488.11      524.87     17.86 o
  -7   4   3      410.57      408.53     14.48 o
  -6   4   3        0.00        0.79      3.58 o
  -5   4   3      214.10      207.23      7.66 o
  -4   4   3       15.86       22.40      4.76 o
  -3   4   3      870.81      848.43     19.27 o
  -2   4   3      575.32      566.77     12.90 o
  -1   4   3      607.52      716.77     16.75 o
   0   4   3      776.94      813.07     18.15 o
   1   4   3     2435.07     2365.63     52.94 o
   2   4   3       11.26       13.90      2.27 o
   3   4   3      879.99      892.72     21.79 o
   4   4   3     1111.87     1113.44     29.17 o
   5   4   3      478.98      439.97     11.92 o
   6   4   3      469.71      454.37     19.49 o
   7   4   3      137.61      153.75     11.30 o
   9   4   3        4.03        6.63      8.61 o
 -10   5   3      146.49      116.02     10.69 o
  -9   5   3       26.78       13.80     10.21 o
  -8   5   3      324.42      329.99     15.66 o
  -7   5   3      151.33      109.10      7.73 o
  -6   5   3      146.39      139.76      9.17 o
  -5   5   3      149.68      148.01      6.24 o
  -4   5   3      251.62      224.48      8.71 o
  -3   5   3       41.72       21.39      6.67 o
  -2   5   3      313.68      351.37     10.23 o
  -1   5   3     1648.01     1804.63     44.82 o
   0   5   3      112.88       60.11      6.04 o
   1   5   3       59.97       71.35      4.33 o
   2   5   3       77.36       53.32      4.91 o
   3   5   3      956.75      967.08     26.25 o
   4   5   3       82.07       77.20      4.92 o
   5   5   3       79.58       66.92      3.91 o
   6   5   3      418.57      440.84     18.76 o
   7   5   3       87.15      123.01     10.63 o
   8   5   3       32.18       29.48      5.62 o
 -10   6   3        3.78       12.20      4.72 o
  -9   6   3      104.68      156.42     12.35 o
  -8   6   3      121.17      108.74      8.81 o
  -7   6   3      162.35      181.21     11.54 o
  -6   6   3        4.74       14.17      5.03 o
  -5   6   3      833.18      824.85     24.66 o
  -4   6   3      168.74      168.35      7.01 o
  -3   6   3      633.93      625.17     23.79 o
  -2   6   3      655.84      622.57     19.15 o
  -1   6   3      167.87      182.87      9.77 o
   0   6   3       52.51       40.87      3.59 o
   1   6   3      113.99      102.70      8.54 o
   2   6   3      293.11      280.57     10.29 o
   3   6   3        8.73        6.10      3.46 o
   4   6   3       86.03       75.29      5.47 o
   5   6   3       15.07       22.15      4.87 o
   6   6   3      322.85      355.95     57.02 o
   7   6   3      387.33      401.09     19.78 o
   8   6   3        7.28       12.93     10.29 o
  -9   7   3       15.61       34.51      6.45 o
  -8   7   3        0.29       -5.10      5.60 o
  -7   7   3        6.18       17.92      7.35 o
  -6   7   3       88.65       66.90      5.18 o
  -5   7   3      153.17      156.07      7.81 o
  -4   7   3      261.97      226.48      9.79 o
  -3   7   3      264.87      282.04     27.73 o
  -2   7   3       11.92       11.55      4.00 o
  -1   7   3       33.02       35.86      4.53 o
   0   7   3       33.58       34.29      8.26 o
   1   7   3      394.86      397.50     18.15 o
   2   7   3      318.42      283.75     12.15 o
   3   7   3       39.91       39.49      5.09 o
   4   7   3        0.24       -0.03      3.46 o
   5   7   3      242.88      227.87     26.72 o
   6   7   3      422.84      429.60     28.03 o
   7   7   3        8.45       16.43     12.36 o
  -9   8   3       23.07       15.08      6.70 o
  -8   8   3        0.68        3.34      5.83 o
  -7   8   3        3.74       -1.05      5.26 o
  -6   8   3       51.47       65.91      5.51 o
  -5   8   3       91.60       89.46      7.15 o
  -4   8   3        3.72        6.19      4.27 o
  -3   8   3     1114.01     1085.45     36.29 o
  -2   8   3        0.80       -4.27      4.04 o
  -1   8   3      242.52      261.44     10.14 o
   0   8   3      525.29      550.10     20.85 o
   1   8   3      495.53      519.94     20.62 o
   2   8   3      111.24      113.56     11.31 o
   3   8   3      399.02      412.83     16.26 o
   4   8   3      188.81      221.88     16.40 o
   5   8   3        5.03        2.55      5.66 o
   6   8   3       15.24        1.35      9.87 o
  -8   9   3       76.13       74.20      8.89 o
  -7   9   3      145.46      168.89     11.48 o
  -6   9   3        5.85        9.71      4.94 o
  -5   9   3      287.89      278.15     13.04 o
  -4   9   3        2.37        1.27      5.77 o
  -3   9   3       49.65       38.67      6.11 o
  -2   9   3        8.60       15.07     13.69 o
  -1   9   3       23.04       36.57      8.14 o
   0   9   3      147.42      144.93     13.11 o
   1   9   3        4.10        9.68      5.56 o
   2   9   3      256.21      270.76     20.41 o
   3   9   3      239.65      243.11     17.99 o
   4   9   3      304.26      336.87     21.10 o
   5   9   3      114.07      112.34     11.02 o
  -6  10   3      258.17      310.11     17.82 o
  -5  10   3      884.10      922.98     64.33 o
  -4  10   3      111.90      118.55     14.35 o
  -3  10   3      315.87      316.47     17.72 o
  -2  10   3      306.92      312.10     17.68 o
  -1  10   3        0.18       -4.35      4.62 o
   0  10   3       75.87       59.55      7.83 o
   1  10   3       10.55       26.38      7.84 o
   2  10   3        2.89        4.63      4.20 o
   3  10   3      184.87      182.91     16.42 o
  -5  11   3       91.23       43.05     10.46 o
  -4  11   3       10.12        7.29      7.02 o
  -3  11   3        0.46        4.90      4.37 o
  -2  11   3        3.02        0.19      4.68 o
  -1  11   3        0.61        3.95      5.84 o
   0  11   3        1.15       13.15      7.29 o
   1  11   3        5.26        8.12      4.84 o
  -2 -13   4      479.86      455.37     36.93 o
  -1 -13   4       37.69       32.88     11.59 o
   0 -13   4       17.72       39.38      5.64 o
   1 -13   4      337.53      341.76     22.61 o
   2 -13   4       46.46       39.69      8.24 o
   3 -13   4        7.14        8.50      6.46 o
   4 -13   4      377.81      402.06     31.99 o
   5 -13   4       15.00       20.47      6.90 o
  -4 -12   4        1.66        7.56      5.41 o
  -1 -12   4       62.43       57.97      7.31 o
   0 -12   4       28.43       64.70     15.79 o
   1 -12   4       16.72       14.75      6.20 o
   2 -12   4       47.81       38.31      7.25 o
   3 -12   4       53.00       81.64     13.33 o
   4 -12   4       28.57       28.61      7.85 o
   5 -12   4       65.52       82.67     11.53 o
   6 -12   4       29.77       40.34      8.25 o
   7 -12   4       15.11        5.17      5.42 o
  -5 -11   4      138.87      135.59     13.77 o
  -4 -11   4      197.17      250.25     19.96 o
  -2 -11   4       95.63       92.44     15.63 o
  -1 -11   4      758.67      856.37     35.54 o
   0 -11   4        0.62        0.20      6.23 o
   1 -11   4      698.08      717.97     51.01 o
   2 -11   4       76.99      102.59      8.20 o
   3 -11   4     1138.32     1059.34     44.19 o
   4 -11   4      206.01      203.69     16.54 o
   5 -11   4      463.13      469.49     31.85 o
   6 -11   4      705.35      734.55     31.57 o
   7 -11   4      221.20      226.09     15.70 o
   8 -11   4        5.23       -6.73      5.38 o
  -6 -10   4       17.42       16.63     10.03 o
  -5 -10   4      174.92      161.78     11.53 o
  -4 -10   4       18.15       13.75      4.82 o
  -3 -10   4        0.14        3.28      4.20 o
  -2 -10   4       12.01        6.38      3.06 o
  -1 -10   4       39.18       50.25      6.29 o
   0 -10   4      148.63      157.23     16.90 o
   1 -10   4      129.12      123.17     12.30 o
   2 -10   4       32.10       31.44      6.50 o
   3 -10   4      148.24      136.96      7.05 o
   4 -10   4        7.22        5.13      3.02 o
   5 -10   4      763.21      770.96     31.67 o
   6 -10   4        2.83        3.53      4.44 o
   7 -10   4      315.67      276.62     13.32 o
   8 -10   4       36.44       30.33      6.39 o
   9 -10   4       71.58      101.02     11.98 o
  -7  -9   4       86.61       84.44     16.70 o
  -6  -9   4      472.28      551.76     45.32 o
  -5  -9   4       51.63       45.67      3.86 o
  -4  -9   4       56.08       30.58      6.54 o
  -3  -9   4     1057.12     1135.33     55.75 o
  -2  -9   4       13.87       19.48      3.26 o
  -1  -9   4     1888.12     1875.52     62.68 o
   0  -9   4     1216.68     1263.96     42.82 o
   1  -9   4       34.09       46.53      6.37 o
   2  -9   4       21.03       34.32      5.07 o
   3  -9   4        9.01        9.74      5.25 o
   4  -9   4      105.42       81.70      5.07 o
   5  -9   4       52.36       51.61      4.42 o
   6  -9   4        0.26       -3.48      2.32 o
   7  -9   4      479.18      417.45     28.64 o
   8  -9   4       10.29       -1.12      4.47 o
   9  -9   4      274.74      247.77     20.04 o
  -8  -8   4      107.57      102.69      9.22 o
  -7  -8   4      237.84      228.19     14.31 o
  -6  -8   4       36.31       39.22      7.75 o
  -5  -8   4        3.13        2.91      2.47 o
  -4  -8   4        7.12        6.66      1.90 o
  -3  -8   4       79.08       70.05      3.23 o
  -2  -8   4     1120.51     1135.09     37.97 o
  -1  -8   4      347.00      334.67     13.46 o
   0  -8   4      580.21      578.75     21.53 o
   1  -8   4      106.77      107.04     11.53 o
   2  -8   4       18.42       17.10      2.80 o
   3  -8   4       31.49       39.15      3.25 o
   4  -8   4        0.19        7.40      5.91 o
   5  -8   4      306.91      312.77     10.04 o
   6  -8   4       55.85       54.28      5.99 o
   7  -8   4        0.51       -1.77      4.58 o
   8  -8   4        6.84       -0.57      4.45 o
   9  -8   4       43.66       60.27      6.27 o
  10  -8   4      213.41      228.85     51.96 o
  -9  -7   4      126.39      158.53     30.10 o
  -8  -7   4        0.12       -2.16      4.34 o
  -7  -7   4        1.54       18.16      5.96 o
  -6  -7   4      100.46       93.69     21.63 o
  -5  -7   4      164.00      160.17      5.59 o
  -4  -7   4       50.32       54.08      2.70 o
  -3  -7   4        4.58        3.69      1.78 o
  -2  -7   4      248.85      238.93     11.29 o
  -1  -7   4      146.23      167.28      6.86 o
   0  -7   4      611.44      597.34     27.65 o
   1  -7   4      255.41      246.50     21.14 o
   2  -7   4      458.01      392.81     14.67 o
   3  -7   4     1328.99     1405.25     35.93 o
   4  -7   4      128.25      112.50      7.04 o
   5  -7   4      189.26      186.13      9.37 o
   6  -7   4       21.87       21.67      5.22 o
   7  -7   4       10.27       16.81      6.06 o
   8  -7   4      316.29      301.53     15.91 o
   9  -7   4        0.01       -7.26      4.84 o
  10  -7   4        0.09        3.27      6.29 o
  -9  -6   4       76.04       87.09      8.04 o
  -8  -6   4      339.20      274.18     16.18 o
  -7  -6   4      387.11      373.11     14.27 o
  -6  -6   4      120.36      133.92      7.48 o
  -5  -6   4      231.27      220.31      6.43 o
  -4  -6   4       75.35       74.21      2.94 o
  -3  -6   4      419.49      420.47     10.24 o
  -2  -6   4       21.37       20.58      1.84 o
  -1  -6   4      330.16      334.52      8.45 o
   0  -6   4     1049.63     1165.44     28.13 o
   1  -6   4        8.98        5.96      2.78 o
   2  -6   4      462.20      404.70     10.18 o
   3  -6   4      263.31      234.88      9.57 o
   4  -6   4      760.20      777.79     24.67 o
   5  -6   4      852.92      822.77     25.18 o
   6  -6   4        0.04        7.59      3.94 o
   7  -6   4      461.06      476.69     27.06 o
   8  -6   4      419.30      433.63     21.53 o
   9  -6   4       16.18       24.36      4.72 o
  10  -6   4       40.83       31.75      7.69 o
 -10  -5   4       31.81        8.32      8.04 o
  -9  -5   4       38.44       29.79      5.45 o
  -8  -5   4      129.30      130.48      7.40 o
  -7  -5   4       32.05       38.56      4.17 o
  -6  -5   4     1646.91     1698.32     49.95 o
  -5  -5   4      148.46      188.50     10.27 o
  -4  -5   4      401.25      391.42      9.31 o
  -3  -5   4      471.89      430.47      8.94 o
  -2  -5   4     2042.73     1982.98     39.96 o
  -1  -5   4        5.61        2.87      1.11 o
   0  -5   4     1135.25     1102.87     30.33 o
   1  -5   4     2083.53     2311.78     48.13 o
   2  -5   4       68.26       68.26      3.00 o
   3  -5   4       56.62       43.34      2.71 o
   4  -5   4      157.50      127.30      4.91 o
   5  -5   4      563.82      552.45     16.59 o
   6  -5   4      438.10      449.59     22.74 o
   7  -5   4       48.60       66.06      8.80 o
   8  -5   4      100.57       94.00      6.13 o
   9  -5   4      198.09      192.92     17.19 o
  10  -5   4        4.78       -0.74      9.77 o
 -10  -4   4        6.28        8.92      6.18 o
  -9  -4   4      112.34      122.43      8.20 o
  -8  -4   4       93.13       93.34      5.66 o
  -7  -4   4      530.10      538.70     18.53 o
  -6  -4   4       66.75       65.00      4.02 o
  -5  -4   4      169.57      200.59      7.62 o
  -4  -4   4      135.81      146.02      3.95 o
  -3  -4   4      448.54      441.15     10.40 o
  -2  -4   4      320.84      298.24     10.76 o
  -1  -4   4      759.72      767.14     14.28 o
   0  -4   4     1953.82     2077.59     38.26 o
   1  -4   4      167.68      181.90      6.65 o
   2  -4   4      399.97      485.09     13.33 o
   3  -4   4       61.22       60.49      2.53 o
   4  -4   4     1957.12     1956.77     47.17 o
   5  -4   4       21.68        7.94      2.87 o
   6  -4   4      351.00      333.19     10.98 o
   7  -4   4     1636.17     1716.03     52.19 o
   8  -4   4     1002.46      941.03     54.10 o
   9  -4   4       32.58       26.90      7.11 o
  10  -4   4      341.68      359.34     20.93 o
  11  -4   4      233.08      247.71     21.50 o
 -10  -3   4      302.95      333.18     18.40 o
  -9  -3   4      248.39      270.54     19.54 o
  -8  -3   4        8.30       -5.62      7.42 o
  -7  -3   4      245.50      270.16     12.33 o
  -6  -3   4       18.16        5.30      4.02 o
  -4  -3   4      255.34      226.51      5.25 o
  -3  -3   4      132.27      125.71      3.70 o
  -2  -3   4        2.08        0.88      1.96 o
  -1  -3   4     2085.60     1981.42     38.11 o
   0  -3   4    14801.78    15143.75    307.74 o
   1  -3   4     2133.98     2154.96     40.65 o
   2  -3   4     2062.52     2085.00     39.97 o
   3  -3   4     1139.39     1195.53     25.36 o
   4  -3   4      410.76      436.09      9.73 o
   5  -3   4     1010.49     1024.80     28.66 o
   6  -3   4      947.88      918.89     26.91 o
   7  -3   4       21.57       17.63      2.48 o
   8  -3   4       93.33       85.81      6.36 o
   9  -3   4       69.54       67.81      7.03 o
  10  -3   4       26.15       14.30      4.33 o
  11  -3   4      138.76      134.17     10.86 o
 -10  -2   4        0.04       -6.55      4.37 o
  -9  -2   4        0.39       -4.39      4.59 o
  -8  -2   4      118.10      101.84      6.41 o
  -7  -2   4      281.28      268.34     17.64 o
  -6  -2   4       70.73       61.73      5.38 o
  -5  -2   4      626.97      614.54     13.85 o
  -4  -2   4      195.46      213.58      5.50 o
  -3  -2   4      119.43      141.25      4.72 o
  -2  -2   4       24.86       18.41      1.90 o
  -1  -2   4     3205.84     3292.38     59.45 o
   0  -2   4     5934.00     6008.23    143.15 o
   1  -2   4       81.89       72.63      3.38 o
   2  -2   4      287.38      255.43      6.36 o
   3  -2   4      343.35      376.69     14.24 o
   4  -2   4      173.24      133.76      5.63 o
   5  -2   4      974.54      901.06     47.34 o
   6  -2   4       28.10       26.39      2.28 o
   7  -2   4      490.20      458.18     27.72 o
   8  -2   4       95.23       92.52      7.44 o
   9  -2   4      236.45      247.18     15.71 o
  10  -2   4       76.83       92.41      8.17 o
 -11  -1   4        2.76        9.79      7.47 o
 -10  -1   4      433.36      466.98     36.81 o
  -9  -1   4       33.41       55.84     12.74 o
  -8  -1   4       36.23       44.16      8.04 o
  -7  -1   4      700.99      690.29     19.70 o
  -6  -1   4      698.96      689.15     16.94 o
  -5  -1   4       71.31       61.25      3.22 o
  -4  -1   4     8052.82     8173.53    166.29 o
  -3  -1   4        3.58        3.73      2.07 o
  -2  -1   4        0.00       -0.40      1.85 o
  -1  -1   4     2394.84     2292.23     55.53 o
   0  -1   4     1365.73     1273.71     42.95 o
   1  -1   4      697.50      604.52     17.66 o
   2  -1   4       23.03       26.46      1.94 o
   3  -1   4     1795.64     2009.54     39.30 o
   4  -1   4        2.97        6.11      2.39 o
   5  -1   4      728.69      731.06     21.47 o
   6  -1   4      737.44      723.84     22.21 o
   7  -1   4     1023.53     1028.33     33.32 o
   8  -1   4       54.94       45.76      7.26 o
   9  -1   4       12.48        9.41      4.31 o
  10  -1   4       18.46       20.76      6.22 o
 -11   0   4      350.09      451.97     36.04 o
 -10   0   4       23.20       -2.46     11.29 o
  -9   0   4      118.32      111.94      9.62 o
  -8   0   4       45.95       45.50      5.75 o
  -7   0   4       42.61       40.04      2.13 o
  -6   0   4      175.14      195.43      5.69 o
  -5   0   4       21.27       15.07      1.74 o
  -4   0   4       65.04       82.78      3.70 o
  -3   0   4      561.75      594.64     11.59 o
  -2   0   4        0.30       -1.03      1.63 o
  -1   0   4     1643.94     1657.69     34.25 o
   0   0   4       73.58       86.69      3.56 o
   1   0   4       30.79       35.71      2.10 o
   2   0   4     1042.26     1097.19     20.18 o
   3   0   4      136.63      181.86      5.30 o
   4   0   4      838.58      782.46     17.44 o
   5   0   4        0.12        3.72      2.33 o
   6   0   4      191.78      180.51      6.92 o
   7   0   4      455.18      444.27     15.51 o
   8   0   4      103.98      101.01      6.98 o
   9   0   4       18.17        6.30      3.53 o
  10   0   4      333.23      339.80     20.63 o
 -11   1   4        1.57       -2.90     12.50 o
 -10   1   4       61.35       56.23     34.82 o
  -9   1   4      416.65      429.36     35.24 o
  -8   1   4        2.61       -0.44      4.60 o
  -7   1   4        3.09        1.07      2.24 o
  -6   1   4      180.60      182.43      5.75 o
  -5   1   4      411.27      418.86     10.02 o
  -4   1   4     9034.18     9675.91    199.00 o
  -3   1   4       42.37       40.95      2.00 o
  -2   1   4      981.29      837.54     21.75 o
  -1   1   4     4287.22     4307.98     89.23 o
   0   1   4      122.95      130.15      4.33 o
   1   1   4      758.91      804.37     16.91 o
   2   1   4     2904.93     3008.41     58.11 o
   3   1   4        2.75        9.86      2.04 o
   4   1   4      520.12      514.98     11.45 o
   5   1   4      552.91      537.50     15.18 o
   6   1   4      207.81      187.26      9.81 o
   7   1   4      207.09      196.59     10.65 o
   8   1   4      121.49      101.82      6.31 o
   9   1   4       99.20       82.76      8.96 o
  10   1   4        8.58       10.12      3.45 o
 -11   2   4      144.06      124.79     21.07 o
 -10   2   4        8.95       49.18     17.98 o
  -9   2   4      231.59      242.07     24.40 o
  -8   2   4       19.79       26.50      4.93 o
  -7   2   4       68.63       74.19      3.63 o
  -6   2   4        6.70        5.29      2.07 o
  -5   2   4        0.02        2.00      1.54 o
  -4   2   4     4395.74     4534.94     99.41 o
  -3   2   4     1512.99     1657.99     33.13 o
  -2   2   4      288.17      262.61      6.08 o
  -1   2   4      385.62      406.32     12.42 o
   0   2   4      504.36      503.25     11.85 o
   1   2   4      699.24      650.63     25.79 o
   2   2   4      491.21      450.77      9.97 o
   3   2   4      240.97      251.57      6.70 o
   4   2   4      741.80      710.94     24.63 o
   5   2   4     1238.47     1192.94     29.77 o
   6   2   4      354.13      362.18     14.04 o
   7   2   4        0.05        9.57      5.62 o
   8   2   4        1.70        3.87      3.30 o
   9   2   4      186.86      185.31     11.24 o
  10   2   4      228.89      244.37     35.89 o
 -10   3   4      420.36      402.52     27.33 o
  -9   3   4       35.32       25.31      6.31 o
  -8   3   4      474.05      521.41     27.94 o
  -7   3   4       76.50       88.16      4.82 o
  -6   3   4      220.22      226.75      6.73 o
  -5   3   4       58.85       58.11      3.38 o
  -4   3   4     2448.14     2435.42     67.91 o
  -3   3   4     1059.34     1148.70     25.74 o
  -2   3   4      487.12      525.38     10.88 o
  -1   3   4       74.90       76.30      3.55 o
   0   3   4       25.45       20.72      3.00 o
   1   3   4      223.13      198.47      5.90 o
   2   3   4       67.15       82.64      4.47 o
   3   3   4      173.31      166.27      9.30 o
   4   3   4      541.26      564.36     12.91 o
   5   3   4        8.76        4.08      2.36 o
   6   3   4        5.06        7.90      3.94 o
   7   3   4      191.09      220.38     18.96 o
   8   3   4       46.44       41.08      6.29 o
   9   3   4        2.29        3.20      6.71 o
 -10   4   4      135.15      119.19     10.72 o
  -9   4   4       26.83       27.10      5.15 o
  -8   4   4       98.43      104.38      8.86 o
  -7   4   4       22.46       19.63      3.38 o
  -6   4   4       94.74       77.91      6.33 o
  -5   4   4     1205.50     1240.39     37.34 o
  -4   4   4      151.38      164.52      5.66 o
  -3   4   4      515.32      533.65     15.08 o
  -2   4   4      183.76      211.83      8.11 o
  -1   4   4      825.47      807.68     53.86 o
   0   4   4      532.19      531.28     15.29 o
   1   4   4       58.04       57.57      3.23 o
   2   4   4       24.29       34.52      3.50 o
   3   4   4      492.72      494.45     12.03 o
   4   4   4     5153.66     5264.58    132.69 o
   5   4   4       40.14       19.58      2.63 o
   6   4   4     1149.18     1178.20     42.87 o
   7   4   4      456.30      483.39     21.58 o
   8   4   4        0.57       -5.50      5.57 o
   9   4   4      224.10      269.45     18.66 o
 -10   5   4       79.13       66.91     18.44 o
  -9   5   4      421.70      488.12     44.89 o
  -8   5   4        3.25       12.10      4.01 o
  -7   5   4       35.49       24.52      5.45 o
  -6   5   4      102.85      116.91      7.99 o
  -5   5   4      426.20      456.32     17.14 o
  -4   5   4      209.59      176.06      8.16 o
  -3   5   4       10.73        2.14      3.62 o
  -2   5   4      710.00      639.68     32.50 o
  -1   5   4       81.85       89.52      5.24 o
   0   5   4        0.20        0.25      6.45 o
   1   5   4        0.98        6.62      3.90 o
   2   5   4      959.17     1001.55     27.30 o
   3   5   4       15.05        9.53      3.96 o
   4   5   4      250.69      233.59     13.27 o
   5   5   4        1.21       -1.84      3.56 o
   6   5   4       63.98       58.67      7.73 o
   7   5   4       20.01       28.49      4.80 o
   8   5   4      128.15      123.81      9.68 o
  -9   6   4       89.48       93.98     13.61 o
  -8   6   4       93.56       85.85      6.79 o
  -7   6   4       50.57       56.06      5.16 o
  -6   6   4      192.77      200.70     11.98 o
  -5   6   4       53.58       46.14      4.45 o
  -4   6   4       65.42       54.42      4.42 o
  -3   6   4     1284.01     1147.41     55.44 o
  -2   6   4      357.62      385.15     12.13 o
  -1   6   4        8.95        9.04      4.11 o
   0   6   4      337.19      313.56     11.67 o
   1   6   4     2061.97     2088.97     60.19 o
   2   6   4      238.60      243.47     10.27 o
   3   6   4      720.92      693.29     23.96 o
   4   6   4       25.43       34.07     10.30 o
   5   6   4        2.46        3.06      4.52 o
   6   6   4       38.02       34.22     10.91 o
   7   6   4      230.47      241.32     17.84 o
  -9   7   4        4.97        8.38      9.70 o
  -8   7   4      834.73      846.01     42.57 o
  -7   7   4      562.54      618.79     32.99 o
  -6   7   4        6.44       13.69      6.62 o
  -5   7   4       41.47       37.67      5.78 o
  -4   7   4      445.23      481.72     17.27 o
  -3   7   4       76.22       29.28      7.61 o
  -2   7   4      212.70      190.45     11.13 o
  -1   7   4       67.12       60.86      5.66 o
   0   7   4        8.22        5.85      3.74 o
   1   7   4      726.51      692.22     23.74 o
   2   7   4       12.45       18.62      5.86 o
   3   7   4       53.60       46.29      6.45 o
   4   7   4      461.91      491.23     24.41 o
   5   7   4        9.40        9.79     10.50 o
   6   7   4       12.17        7.02      5.22 o
  -8   8   4        0.14       -6.54      5.21 o
  -7   8   4      264.09      268.35     23.67 o
  -6   8   4       32.33       50.75     10.42 o
  -5   8   4       76.31       71.15      6.92 o
  -4   8   4       24.81       15.60      4.75 o
  -3   8   4      171.36      170.72     10.82 o
  -2   8   4       30.31       33.88      5.67 o
  -1   8   4      106.64       92.50      9.97 o
   0   8   4      359.72      367.64     14.04 o
   1   8   4        0.02        5.61      4.43 o
   2   8   4      404.87      411.23     18.83 o
   3   8   4       85.03      106.43      8.75 o
   4   8   4       22.11       21.91      9.48 o
   5   8   4       15.02       21.74      5.94 o
  -7   9   4       31.93       46.67      9.34 o
  -6   9   4      409.74      455.65     36.12 o
  -5   9   4      230.75      244.39     14.50 o
  -4   9   4       76.26       82.58      7.39 o
  -3   9   4       36.12       28.98      6.23 o
  -2   9   4      875.17      837.30     33.39 o
  -1   9   4       29.27       32.73      6.21 o
   0   9   4      437.97      421.75     22.07 o
   1   9   4      595.80      584.24     27.27 o
   2   9   4       14.44       20.14      4.13 o
   3   9   4       31.92       23.86      6.39 o
   4   9   4       85.46       54.36      9.01 o
  -6  10   4       97.33       80.75     14.26 o
  -5  10   4        2.20       52.37     12.64 o
  -4  10   4       72.92      101.01     11.09 o
  -3  10   4       30.98       23.13      8.80 o
  -2  10   4        0.04       -5.03      3.81 o
  -1  10   4        0.32       14.83      4.63 o
   0  10   4      539.63      592.73     43.00 o
   1  10   4      193.32      205.78     12.12 o
   2  10   4       10.14       14.06      5.60 o
  -2  11   4        0.09        5.44      4.22 o
  -1  11   4       64.16       28.11     10.48 o
  -2 -13   5        8.11        5.38     15.64 o
  -1 -13   5       26.04       32.86      7.84 o
   0 -13   5        0.32       -1.02      3.83 o
   1 -13   5      163.66      137.70     11.48 o
   2 -13   5      119.81      131.72     12.74 o
   3 -13   5      178.12      112.38     16.13 o
   4 -13   5      122.09      117.71     13.42 o
   5 -13   5        0.66       -4.11      6.19 o
  -4 -12   5      144.24      149.63     13.56 o
  -3 -12   5      122.73       94.78     12.44 o
  -2 -12   5      220.91      207.47     31.36 o
  -1 -12   5       66.54       70.51     10.64 o
   0 -12   5       20.95       50.10      7.28 o
   1 -12   5        0.10       -5.05      4.34 o
   2 -12   5       11.68       -1.38      5.43 o
   3 -12   5      220.48      217.42     14.33 o
   4 -12   5       50.97       40.08      8.06 o
   5 -12   5      113.59       97.62     10.26 o
   6 -12   5      106.07      111.71     10.57 o
   7 -12   5        8.41       38.64      8.48 o
  -5 -11   5       33.26       33.61      7.08 o
  -4 -11   5      163.22      176.68     20.61 o
  -3 -11   5      222.03      217.13     35.82 o
  -2 -11   5       35.30       41.45     11.19 o
  -1 -11   5       88.77       79.66      7.58 o
   0 -11   5       54.29       60.24      7.06 o
   1 -11   5       77.64       93.44      9.86 o
   2 -11   5        1.59        2.61      5.68 o
   3 -11   5      101.22       83.18      7.80 o
   4 -11   5      378.31      341.19     20.27 o
   5 -11   5       14.35        4.29      7.13 o
   6 -11   5      218.80      230.56     14.76 o
   7 -11   5      122.97      172.75     14.60 o
   8 -11   5       56.33       58.20      7.66 o
  -6 -10   5        6.43       -1.36      6.09 o
  -5 -10   5      109.76      107.32     14.95 o
  -4 -10   5        0.15        2.34      5.18 o
  -3 -10   5      267.73      254.96     14.49 o
  -2 -10   5       91.07      101.96      9.59 o
  -1 -10   5      454.11      470.50     24.63 o
   0 -10   5        5.75        8.33      5.23 o
   1 -10   5      490.96      520.57     21.59 o
   2 -10   5       70.04       58.74      8.87 o
   3 -10   5       44.21       61.05      4.34 o
   4 -10   5       65.88       73.90      5.15 o
   5 -10   5        1.21        3.62      6.76 o
   6 -10   5        1.38        1.88      3.05 o
   7 -10   5       10.39       12.63      6.58 o
   8 -10   5        1.10       12.20      4.96 o
  -7  -9   5       14.09       -2.07      6.67 o
  -6  -9   5        6.35        1.09      8.14 o
  -5  -9   5        4.66       -1.14      5.51 o
  -4  -9   5        0.18        3.19      2.12 o
  -3  -9   5      472.21      532.77     24.13 o
  -2  -9   5     2549.63     2563.30     74.35 o
  -1  -9   5       70.12       74.25      7.73 o
   0  -9   5      679.95      663.15     25.29 o
   1  -9   5       89.42       79.19      7.78 o
   2  -9   5      230.70      220.51     11.55 o
   3  -9   5      158.94      163.73      9.89 o
   4  -9   5       88.65       86.85      7.44 o
   5  -9   5        6.67        1.63      2.43 o
   6  -9   5      320.36      357.59     17.77 o
   7  -9   5      115.81      105.06      7.86 o
   8  -9   5      260.52      252.28     15.55 o
   9  -9   5       13.29       27.94      5.71 o
  -8  -8   5      699.67      698.48     62.82 o
  -7  -8   5       45.05       35.52      4.70 o
  -6  -8   5       96.99       92.75     11.88 o
  -5  -8   5      528.74      586.38     39.96 o
  -4  -8   5      249.69      243.05     10.10 o
  -3  -8   5      264.72      261.12      8.34 o
  -2  -8   5     1870.34     1861.22     50.69 o
  -1  -8   5      499.14      481.62     22.53 o
   0  -8   5        0.00       -1.75      3.22 o
   1  -8   5      416.59      409.99     18.91 o
   2  -8   5       49.64       44.50      4.73 o
   3  -8   5      337.87      294.56     10.99 o
   4  -8   5       90.52      103.45      7.42 o
   5  -8   5       16.31       20.66      4.01 o
   6  -8   5      447.28      467.14     27.66 o
   7  -8   5      267.43      276.00     12.17 o
   8  -8   5       71.26       63.26      7.35 o
   9  -8   5       29.07       27.48      6.58 o
  -9  -7   5      187.82      146.97     14.44 o
  -8  -7   5      110.41       78.11     11.90 o
  -7  -7   5       19.25       23.79      3.93 o
  -6  -7   5      157.75      152.35     12.26 o
  -5  -7   5        1.30        0.98      1.26 o
  -4  -7   5        0.73        3.15      2.36 o
  -3  -7   5      231.54      247.49      9.96 o
  -2  -7   5       17.57       23.91      1.73 o
  -1  -7   5        2.69        1.49      2.41 o
   0  -7   5      137.46      124.10      5.81 o
   1  -7   5      365.79      351.80     14.10 o
   2  -7   5      239.72      227.45      8.37 o
   3  -7   5      792.57      756.91     21.05 o
   4  -7   5        5.67        0.76      3.09 o
   5  -7   5     1614.28     1511.68     43.56 o
   6  -7   5     3866.82     3988.45    126.46 o
   7  -7   5      328.81      341.39     15.66 o
   8  -7   5      445.28      434.59     29.82 o
   9  -7   5      164.67      147.54     10.63 o
  10  -7   5       45.33       49.20      7.22 o
  -9  -6   5        9.75        3.02      3.96 o
  -8  -6   5       28.84       35.27      8.08 o
  -7  -6   5        5.82        5.66      2.73 o
  -6  -6   5      229.70      205.88     14.35 o
  -5  -6   5      517.26      530.59     13.19 o
  -4  -6   5       31.96       37.76      2.75 o
  -3  -6   5      697.66      668.16     14.30 o
  -2  -6   5     3505.58     3416.41     73.06 o
  -1  -6   5        2.37        5.33      2.38 o
   0  -6   5     1198.16     1229.40     27.55 o
   1  -6   5       62.89       44.61      4.21 o
   2  -6   5       13.29       17.43      2.05 o
   3  -6   5      208.92      197.86      9.08 o
   4  -6   5       99.41       98.75      5.26 o
   5  -6   5        0.10       -3.86      3.06 o
   6  -6   5     1082.68     1163.31     38.82 o
   7  -6   5      114.68      123.85      9.37 o
   8  -6   5      262.67      242.06     13.25 o
   9  -6   5       25.65       33.88      4.58 o
  10  -6   5      106.79      110.95      9.70 o
 -10  -5   5        2.35       -1.41      4.15 o
  -9  -5   5        6.75       19.65      6.64 o
  -8  -5   5        6.26       10.26      3.13 o
  -7  -5   5      231.79      259.82      9.43 o
  -6  -5   5      591.33      587.77     18.17 o
  -5  -5   5      100.15       55.66      2.97 o
  -4  -5   5      440.77      416.45     16.52 o
  -3  -5   5      798.17      786.02     17.81 o
  -2  -5   5       48.33       53.68      2.39 o
  -1  -5   5     2427.70     2377.15     49.31 o
   0  -5   5     6547.13     6983.69    145.29 o
   1  -5   5       14.61       12.64      1.98 o
   2  -5   5     1139.84     1177.71     25.00 o
   3  -5   5      569.87      563.94     16.35 o
   4  -5   5      444.30      420.35     17.10 o
   5  -5   5       54.36       54.82      3.46 o
   6  -5   5      862.77      892.24     23.13 o
   7  -5   5      117.09      105.83      6.11 o
   8  -5   5        0.79        0.08      6.75 o
   9  -5   5        0.22       11.23      5.52 o
  10  -5   5       12.11       23.85     10.42 o
 -10  -4   5       55.44       70.48      6.60 o
  -9  -4   5      452.39      491.26     37.19 o
  -8  -4   5      694.48      738.07     26.89 o
  -7  -4   5       47.55       51.79      4.41 o
  -6  -4   5     1233.42     1266.48     39.98 o
  -5  -4   5      371.89      361.15     13.22 o
  -4  -4   5       55.36       63.58      2.77 o
  -3  -4   5        4.91        0.20      1.56 o
  -2  -4   5      165.13      154.38      4.97 o
  -1  -4   5        2.69        7.81      1.91 o
   0  -4   5      406.62      369.10      7.65 o
   1  -4   5     2024.78     2273.12     43.98 o
   2  -4   5        7.12       11.58      1.65 o
   3  -4   5     1851.13     1857.42     38.39 o
   4  -4   5      628.94      609.50     24.21 o
   5  -4   5      501.88      485.00     13.40 o
   6  -4   5      614.66      634.88     17.22 o
   7  -4   5       22.37       16.97      3.30 o
   8  -4   5      128.63      132.63      9.88 o
   9  -4   5       54.71       48.45      6.36 o
  10  -4   5      134.89      132.90     12.00 o
 -10  -3   5       41.02       56.63      5.99 o
  -9  -3   5       80.78       82.83     13.93 o
  -8  -3   5       68.05       39.99      4.47 o
  -7  -3   5       26.68       26.48      8.32 o
  -6  -3   5      311.42      300.06     16.09 o
  -5  -3   5        0.01        0.85      0.86 o
  -4  -3   5      710.24      717.78     15.84 o
  -3  -3   5        1.57        3.06      1.30 o
  -2  -3   5      363.22      391.38      8.07 o
  -1  -3   5      299.03      333.47      7.45 o
   0  -3   5       80.74       83.35      2.74 o
   1  -3   5       11.22       19.24      2.37 o
   2  -3   5     1129.63     1166.29     24.21 o
   3  -3   5     1162.01     1159.04     24.17 o
   4  -3   5      855.09      890.17     30.45 o
   5  -3   5      214.48      196.14      8.84 o
   6  -3   5      767.81      738.29     19.93 o
   7  -3   5      363.27      358.60     11.29 o
   8  -3   5      275.77      235.68     12.68 o
   9  -3   5       89.90      109.43     10.28 o
  10  -3   5        0.29       -6.27      7.50 o
 -10  -2   5       32.50       13.12      9.74 o
  -9  -2   5        4.06       10.37      3.72 o
  -8  -2   5       21.11        8.10      4.27 o
  -7  -2   5     1124.96     1108.82     53.18 o
  -6  -2   5      535.18      530.04     12.37 o
  -5  -2   5       16.51       14.51      2.03 o
  -4  -2   5      106.93      102.78      5.28 o
  -3  -2   5     3041.63     2956.97     61.63 o
  -2  -2   5      846.16      812.69     15.39 o
  -1  -2   5     1250.76     1225.56     22.11 o
   0  -2   5     1323.22     1278.22     25.74 o
   1  -2   5        1.00       -1.45      2.00 o
   2  -2   5      647.22      737.76     14.49 o
   3  -2   5      878.03      981.08     19.98 o
   4  -2   5      123.83      147.11      9.69 o
   5  -2   5       25.89       28.69      2.40 o
   6  -2   5        0.14       -0.71      2.33 o
   7  -2   5      136.66      112.29      7.29 o
   8  -2   5      517.73      481.26     19.76 o
   9  -2   5      114.19      107.86     20.46 o
  10  -2   5      129.09      113.72     24.12 o
 -10  -1   5      115.54      101.87      8.84 o
  -9  -1   5        4.34        8.11      6.95 o
  -8  -1   5        0.04        3.55      4.06 o
  -7  -1   5      311.81      311.09      8.83 o
  -6  -1   5      547.19      533.36     14.05 o
  -5  -1   5       10.44       25.33      1.93 o
  -4  -1   5     2890.62     2984.36     62.15 o
  -3  -1   5       16.70       10.50      1.96 o
  -2  -1   5      153.39      148.95      3.93 o
  -1  -1   5      456.62      409.07      8.93 o
   0  -1   5      709.45      661.41     15.04 o
   1  -1   5       86.05      100.91      3.49 o
   2  -1   5     3163.45     3264.86     82.42 o
   3  -1   5      677.78      665.54     12.53 o
   4  -1   5      219.19      198.01      5.70 o
   5  -1   5      100.97       86.40      4.55 o
   6  -1   5       10.84        9.78      3.48 o
   7  -1   5      576.21      596.80     20.14 o
   8  -1   5      499.81      491.24     27.22 o
   9  -1   5        0.07        3.48      4.46 o
  10  -1   5      272.67      294.66     16.16 o
 -11   0   5       76.09       43.05     11.33 o
 -10   0   5      151.82      103.61     49.23 o
  -9   0   5      547.72      547.04     33.73 o
  -8   0   5      130.06      136.93      7.94 o
  -7   0   5       32.30       27.74      2.76 o
  -6   0   5      821.74      820.93     20.37 o
  -5   0   5      862.79      802.60     17.07 o
  -4   0   5     1564.91     1613.92     32.32 o
  -3   0   5      143.79      150.30      4.62 o
  -2   0   5        2.48        4.33      3.07 o
  -1   0   5      883.08      842.99     17.67 o
   0   0   5        0.63        1.05      1.95 o
   1   0   5     1007.72     1134.12     22.37 o
   2   0   5      425.20      501.57     11.59 o
   3   0   5      511.12      480.01     10.93 o
   4   0   5       12.08       12.33      2.32 o
   5   0   5      368.12      346.51      9.88 o
   6   0   5        4.80        3.73      3.12 o
   7   0   5       74.58       63.36      5.10 o
   8   0   5      259.24      235.78     12.38 o
   9   0   5       62.19       87.80      9.46 o
  10   0   5      219.53      220.62     18.03 o
 -10   1   5       40.63       69.33     28.14 o
  -9   1   5        9.46        9.67      6.34 o
  -8   1   5        8.66        4.44      5.00 o
  -7   1   5      150.58      138.59      8.01 o
  -6   1   5       36.51       32.64      2.73 o
  -5   1   5      239.80      225.82      6.55 o
  -4   1   5     1035.92     1088.12     26.55 o
  -3   1   5      114.25      126.40      6.57 o
  -2   1   5      301.46      284.59      8.49 o
  -1   1   5      975.83      990.98     21.79 o
   0   1   5        2.17       -1.12      2.57 o
   1   1   5     1753.75     1783.93     37.40 o
   2   1   5     5539.55     5795.75    126.55 o
   3   1   5      117.38      117.23      8.16 o
   4   1   5      717.93      705.06     16.85 o
   5   1   5     1151.73     1059.48     32.00 o
   6   1   5       49.60       36.21      4.13 o
   7   1   5        0.42       -1.14      3.20 o
   8   1   5      453.00      471.83     25.75 o
   9   1   5       92.86       79.25      9.03 o
  10   1   5      125.33      113.64     13.52 o
 -10   2   5        5.37        1.99      4.99 o
  -9   2   5        4.27       -2.04     10.23 o
  -8   2   5        9.67        8.75      5.03 o
  -7   2   5      161.46      157.71      6.66 o
  -6   2   5       23.95       19.96      2.46 o
  -5   2   5      206.98      210.36      6.46 o
  -4   2   5       53.53       41.78      4.33 o
  -3   2   5       28.29       12.74      4.77 o
  -2   2   5      149.55      178.05     10.54 o
  -1   2   5        6.34       29.32      3.22 o
   0   2   5      326.04      367.24     10.51 o
   1   2   5       79.83       89.25      4.24 o
   2   2   5       31.78       29.68      2.82 o
   3   2   5      646.35      564.40     25.08 o
   4   2   5      655.40      644.46     22.26 o
   5   2   5      617.71      634.18     18.29 o
   6   2   5      298.27      268.75     18.48 o
   7   2   5       29.80       26.46      7.34 o
   8   2   5        1.06        0.93      3.68 o
   9   2   5      380.42      430.30     25.59 o
 -10   3   5       22.06       33.97      5.47 o
  -9   3   5        9.01        8.96      5.05 o
  -8   3   5        0.14       14.71     22.51 o
  -7   3   5      245.46      267.88     13.86 o
  -6   3   5       47.57       44.66      3.37 o
  -5   3   5     2832.53     2740.42     68.50 o
  -4   3   5      714.81      738.11     19.46 o
  -3   3   5      270.52      284.38      8.39 o
  -2   3   5      547.17      523.50     16.97 o
  -1   3   5     2080.63     2089.56     58.49 o
   0   3   5      497.32      485.77     14.97 o
   1   3   5       86.01       89.81      5.01 o
   2   3   5      629.61      593.93     14.51 o
   3   3   5       57.45       46.70      4.28 o
   4   3   5     1636.33     1678.16     49.27 o
   5   3   5        1.34       -0.46      1.72 o
   6   3   5      368.12      326.26     15.77 o
   7   3   5      146.49      155.12     17.44 o
   8   3   5      230.47      214.68     13.93 o
   9   3   5      242.73      308.01     29.21 o
 -10   4   5       72.69      135.74     14.56 o
  -9   4   5      317.93      345.32     18.37 o
  -8   4   5        0.73        1.77      7.47 o
  -7   4   5      116.93      105.60      8.81 o
  -6   4   5      179.23      186.81     10.46 o
  -5   4   5      180.43      169.82      7.15 o
  -4   4   5        7.96       13.29      2.34 o
  -3   4   5       17.34        6.47      3.92 o
  -2   4   5       69.48       76.03      5.69 o
  -1   4   5      710.59      724.68     20.98 o
   0   4   5      301.23      306.25     20.37 o
   1   4   5        8.89       -0.62      5.05 o
   2   4   5     2882.46     2814.11     76.29 o
   3   4   5       32.99       32.93      4.14 o
   4   4   5       55.96       52.90      3.71 o
   5   4   5       43.78       30.74      4.14 o
   6   4   5       10.89        0.99     12.45 o
   7   4   5       69.82       80.56     10.68 o
   8   4   5       41.03       54.62      6.17 o
  -9   5   5       12.50        3.27      7.22 o
  -8   5   5       27.56       20.49      9.06 o
  -7   5   5      182.86      217.53     10.33 o
  -6   5   5       32.25       22.85      9.10 o
  -5   5   5        1.03        0.29      2.82 o
  -4   5   5       54.39       45.82      3.27 o
  -3   5   5      166.05      188.48      8.22 o
  -2   5   5       72.48       80.77     10.14 o
  -1   5   5      270.99      244.24     18.90 o
   0   5   5      158.30      137.73      7.55 o
   1   5   5     2063.72     2047.10     73.92 o
   2   5   5       17.72       20.29      4.68 o
   3   5   5      165.72      153.99      7.55 o
   4   5   5      643.82      680.97     24.41 o
   5   5   5      493.09      515.43     23.15 o
   6   5   5        0.00       13.79     10.15 o
   7   5   5       47.78       52.02      9.39 o
  -9   6   5        0.01       16.01      8.73 o
  -8   6   5       57.85       56.41      8.39 o
  -7   6   5      255.73      265.48     27.60 o
  -6   6   5      339.90      372.02     28.45 o
  -5   6   5      275.08      301.50     13.43 o
  -4   6   5      545.76      533.79     17.09 o
  -3   6   5      837.42      816.88     26.40 o
  -2   6   5       18.03       18.90      5.07 o
  -1   6   5       11.83        6.99      3.31 o
   0   6   5       78.40       68.50      6.07 o
   1   6   5      199.90      212.11     13.00 o
   2   6   5       19.17        5.09      4.88 o
   3   6   5       17.12       15.16      9.70 o
   4   6   5      142.58      134.21      7.91 o
   5   6   5        0.02        1.48      8.75 o
   6   6   5       36.86       25.01      7.18 o
   7   6   5       13.09       10.19     10.30 o
  -8   7   5       45.17       26.50     10.75 o
  -7   7   5       74.63       73.77      6.96 o
  -6   7   5      155.25      168.25     12.38 o
  -5   7   5      375.93      426.48     22.69 o
  -4   7   5       71.01       73.58      8.66 o
  -3   7   5        0.29       -0.81      2.97 o
  -2   7   5      351.30      351.19     16.75 o
  -1   7   5      113.57      103.53      6.36 o
   0   7   5       30.24       39.08      4.51 o
   1   7   5       29.78       21.99      6.02 o
   2   7   5       26.94       19.59      7.20 o
   3   7   5      173.29      200.24     10.64 o
   4   7   5      190.66      194.39     15.93 o
   5   7   5       31.52       41.41      7.49 o
   6   7   5      254.52      277.76     37.93 o
  -7   8   5      200.99      207.11     15.66 o
  -6   8   5        2.70       -2.75      4.61 o
  -5   8   5       42.80       43.88     14.32 o
  -4   8   5       42.07       31.06      8.98 o
  -3   8   5        9.50        8.56      7.31 o
  -2   8   5       60.86       68.58      6.77 o
  -1   8   5        0.79       -4.04      5.82 o
   0   8   5      253.01      268.86     12.50 o
   1   8   5      101.42      105.68     11.71 o
   2   8   5       41.77       41.46      8.09 o
   3   8   5       21.99       18.66      4.68 o
   4   8   5       67.72       72.26      8.99 o
   5   8   5       72.95       89.76      9.73 o
  -6   9   5        0.60        6.13      5.81 o
  -5   9   5       16.06       22.80      7.03 o
  -4   9   5       40.19       48.57     10.77 o
  -3   9   5       76.08       78.45      8.61 o
  -2   9   5      288.42      273.20     14.26 o
  -1   9   5       50.87       45.74      6.54 o
   0   9   5       55.23       50.86      5.95 o
   1   9   5      292.19      300.79     15.89 o
   2   9   5        3.85       11.07      6.94 o
   3   9   5       40.63       44.16      8.03 o
  -4  10   5        9.11       14.39      5.50 o
  -3  10   5        2.91        0.10      6.01 o
  -2  10   5       13.96       19.57      5.93 o
  -1  10   5        1.86       -5.33      5.27 o
   0  10   5       77.38      108.85     12.22 o
   1  10   5       25.36       19.17      5.15 o
  -2 -13   6       21.28       37.07      7.86 o
  -1 -13   6      331.33      337.78     23.50 o
   0 -13   6        1.17       -4.69      5.07 o
   1 -13   6      165.42      184.48     13.86 o
   2 -13   6      263.71      311.02     17.72 o
   3 -13   6      135.84      113.96     10.69 o
   4 -13   6       40.85       43.83      9.88 o
   5 -13   6        0.18       -3.56      4.79 o
  -4 -12   6      174.45      171.29     13.99 o
  -3 -12   6        5.39        4.23      9.77 o
  -2 -12   6       58.59       61.03     13.83 o
  -1 -12   6      957.95      940.60     51.27 o
   0 -12   6      208.84      194.72     11.98 o
   1 -12   6      165.19      193.85     13.07 o
   2 -12   6      107.00      142.72     10.91 o
   3 -12   6      107.78      129.04     17.27 o
   4 -12   6        0.06       -1.95      5.50 o
   5 -12   6      352.33      372.58     31.49 o
   6 -12   6       12.54       23.34      9.39 o
  -5 -11   6        0.37       13.24      7.26 o
  -4 -11   6      186.03      190.15     14.35 o
  -2 -11   6       33.81       43.75      9.66 o
  -1 -11   6      532.25      527.51     24.83 o
   0 -11   6        9.44       20.83      5.22 o
   1 -11   6      149.93      135.04     15.51 o
   2 -11   6       27.12       21.10      9.60 o
   3 -11   6       35.95       46.30      8.14 o
   4 -11   6       13.88       15.54      5.77 o
   5 -11   6       20.43        5.03      5.11 o
   6 -11   6        3.24        6.74      6.95 o
   7 -11   6      233.95      239.55     20.18 o
  -6 -10   6       60.95       54.97     10.10 o
  -5 -10   6      167.70      164.66     15.30 o
  -4 -10   6        9.11       18.24      4.66 o
  -3 -10   6        3.61       -3.59      2.89 o
  -2 -10   6       36.40       29.38      5.89 o
  -1 -10   6       96.68      108.25      7.71 o
   0 -10   6      257.53      264.68     16.68 o
   1 -10   6      571.07      597.61     23.78 o
   2 -10   6        0.27       -1.54      4.31 o
   3 -10   6      833.96      806.87     32.27 o
   4 -10   6     1020.79     1127.35     42.19 o
   5 -10   6     1171.24     1134.32     57.68 o
   6 -10   6      809.57      882.96     33.98 o
   7 -10   6      488.89      507.55     38.12 o
   8 -10   6       65.29       52.70      7.02 o
  -7  -9   6       31.69       49.21     10.95 o
  -6  -9   6       11.59       13.04      7.10 o
  -5  -9   6      301.96      314.85     20.26 o
  -4  -9   6      234.52      227.19     31.26 o
  -3  -9   6      294.03      310.55     13.16 o
  -2  -9   6       47.74       53.91      5.26 o
  -1  -9   6       12.30       13.48      3.51 o
   0  -9   6       29.65       29.24      3.87 o
   1  -9   6        1.04       -0.56      5.20 o
   2  -9   6      202.51      237.86     18.52 o
   3  -9   6      865.10      815.01     30.06 o
   4  -9   6       63.58       67.37      5.99 o
   5  -9   6      394.37      397.59     16.12 o
   6  -9   6        2.64        1.66      3.14 o
   7  -9   6       46.18       33.90      5.46 o
   8  -9   6        9.96        8.20      7.21 o
   9  -9   6       71.71       66.78      7.86 o
  -8  -8   6       41.73       32.63     11.39 o
  -7  -8   6        0.70        5.50      3.06 o
  -6  -8   6      149.49      134.77      9.37 o
  -5  -8   6      409.64      377.37     17.59 o
  -4  -8   6      171.38      170.58      7.11 o
  -3  -8   6     1333.22     1334.08     37.96 o
  -2  -8   6     3192.69     3259.88     83.32 o
  -1  -8   6      108.13       98.04      6.14 o
   0  -8   6      317.47      300.01     10.51 o
   1  -8   6     1623.85     1579.50     69.79 o
   2  -8   6       87.02       81.76      8.68 o
   3  -8   6        5.98        5.25      1.90 o
   4  -8   6       14.41        4.95      3.01 o
   5  -8   6       42.49       33.05      4.06 o
   6  -8   6       10.96        0.30      2.93 o
   7  -8   6       30.44       35.99      7.09 o
   8  -8   6       91.39       87.17      9.23 o
   9  -8   6      216.33      196.52     11.33 o
  -8  -7   6       75.50       79.99      7.15 o
  -7  -7   6       41.08       55.17      5.14 o
  -6  -7   6      291.87      289.87     13.18 o
  -5  -7   6      106.65       92.75      8.67 o
  -4  -7   6      593.69      608.00     17.41 o
  -3  -7   6      302.27      335.68     12.19 o
  -2  -7   6       24.27       30.45      2.37 o
  -1  -7   6        0.06        0.65      1.83 o
   0  -7   6       10.78        5.37      2.78 o
   1  -7   6      667.45      674.91     25.01 o
   2  -7   6      214.38      186.89     16.39 o
   3  -7   6      246.47      256.39     12.49 o
   4  -7   6       73.87       60.31      5.55 o
   5  -7   6      261.11      262.37     11.31 o
   6  -7   6      434.12      426.24     15.30 o
   7  -7   6       35.30       27.84      4.79 o
   8  -7   6       88.75       81.25      6.19 o
   9  -7   6      413.54      415.31     21.38 o
  10  -7   6        1.43       -2.04      6.54 o
  -9  -6   6      308.59      332.04     16.93 o
  -8  -6   6       44.32       40.43      4.93 o
  -7  -6   6       23.19       19.76      3.26 o
  -6  -6   6       63.74       69.83      4.89 o
  -5  -6   6      199.95      196.88      6.33 o
  -4  -6   6       41.63       38.70      3.08 o
  -3  -6   6        2.47        1.50      1.50 o
  -2  -6   6        9.43        3.89      2.10 o
  -1  -6   6      131.00      126.84      4.02 o
   0  -6   6      816.31      750.47     16.71 o
   1  -6   6      150.26      121.19      4.86 o
   2  -6   6      240.77      206.87     12.66 o
   3  -6   6     1034.09     1053.13     28.55 o
   4  -6   6      208.29      218.37     12.28 o
   5  -6   6      965.18      990.56     34.86 o
   6  -6   6        1.06        0.70      6.25 o
   7  -6   6       34.31       27.03      4.34 o
   8  -6   6        3.93        4.67      4.68 o
   9  -6   6        0.16        2.66      6.38 o
  10  -6   6        0.23        4.13      5.61 o
  -9  -5   6        2.10        8.44      5.42 o
  -8  -5   6      278.25      301.79     13.11 o
  -7  -5   6        1.17       -3.27      3.34 o
  -6  -5   6        5.55        1.33      2.99 o
  -5  -5   6      632.07      612.39     14.62 o
  -4  -5   6      910.66      908.39     21.57 o
  -3  -5   6      423.56      391.96      8.71 o
  -2  -5   6     2341.16     2446.12     61.16 o
  -1  -5   6      265.21      307.24      7.50 o
   0  -5   6       15.54       10.41      1.92 o
   1  -5   6      408.02      393.99     11.99 o
   2  -5   6      215.26      228.58      7.62 o
   3  -5   6      585.65      586.38     14.25 o
   4  -5   6       10.51       16.73      4.25 o
   5  -5   6      751.54      705.73     21.65 o
   6  -5   6     1039.76     1074.26     32.30 o
   7  -5   6       20.69       24.36      6.13 o
   8  -5   6       19.67       10.14      5.83 o
   9  -5   6        2.23       20.81      7.38 o
  10  -5   6       43.89       31.13     10.46 o
 -10  -4   6        3.25       -4.49      3.99 o
  -9  -4   6        2.24       -1.70      5.12 o
  -8  -4   6        1.34        4.28      8.34 o
  -7  -4   6       25.92       21.96      5.88 o
  -6  -4   6      626.39      630.08     21.22 o
  -5  -4   6      534.34      544.88     15.27 o
  -4  -4   6       44.28       28.75      3.03 o
  -3  -4   6      910.52      828.90     15.72 o
  -2  -4   6        1.53        4.53      1.49 o
  -1  -4   6      640.70      667.14     15.49 o
   0  -4   6       60.50      104.28      3.93 o
   1  -4   6      670.15      660.27     13.76 o
   2  -4   6      494.42      445.31     13.79 o
   3  -4   6        0.71        6.59      2.51 o
   4  -4   6      696.44      694.69     17.49 o
   5  -4   6     1215.47     1236.41     38.69 o
   6  -4   6      934.05      934.28     30.23 o
   7  -4   6       18.75       17.52      4.61 o
   8  -4   6      133.40      116.97     18.33 o
   9  -4   6      787.93      827.60     46.73 o
  10  -4   6      119.04      125.41     12.09 o
 -10  -3   6      211.51      257.49     37.30 o
  -9  -3   6        0.24        4.39      3.39 o
  -8  -3   6      253.24      249.07     23.93 o
  -7  -3   6        1.49      -10.69     16.25 o
  -6  -3   6       50.39       59.53      2.84 o
  -5  -3   6        2.76        3.23      1.29 o
  -4  -3   6       17.64       20.90      1.81 o
  -3  -3   6      221.99      218.12      4.94 o
  -2  -3   6     1645.21     1709.30     31.13 o
  -1  -3   6      108.71      104.38      4.86 o
   0  -3   6      474.38      496.90     13.02 o
   1  -3   6      736.76      727.98     16.40 o
   2  -3   6       15.54        8.58      2.64 o
   3  -3   6      294.38      337.04     11.97 o
   4  -3   6      391.47      371.91     11.88 o
   5  -3   6      732.45      743.60     33.35 o
   6  -3   6      299.35      304.70     11.13 o
   7  -3   6        0.03        2.40      1.81 o
   8  -3   6       99.96      108.22      8.61 o
   9  -3   6       78.52      103.65     11.43 o
  10  -3   6       58.92       68.80     16.43 o
 -10  -2   6       42.60       41.36     12.52 o
  -9  -2   6      173.62      164.32     26.77 o
  -8  -2   6        1.12        3.08      5.04 o
  -7  -2   6      191.10      195.79      6.33 o
  -6  -2   6      113.48      108.71      3.55 o
  -5  -2   6        2.50        8.68      3.48 o
  -4  -2   6      244.27      224.67      6.75 o
  -3  -2   6      187.03      183.90      5.10 o
  -2  -2   6      128.84      142.59      3.82 o
  -1  -2   6       11.17        0.09      1.54 o
   0  -2   6     3257.92     3078.48     99.56 o
   1  -2   6      918.31      898.69     18.97 o
   2  -2   6      260.92      206.56      5.75 o
   3  -2   6     3807.11     3790.87     74.45 o
   4  -2   6      378.90      390.40     17.02 o
   5  -2   6      130.87      123.38      6.88 o
   6  -2   6      114.03       95.04      6.58 o
   7  -2   6     1237.72     1220.43     49.86 o
   8  -2   6        4.12       11.08      3.72 o
   9  -2   6       15.47       23.12      4.74 o
  10  -2   6        4.45       -4.13      3.92 o
 -10  -1   6        0.12       30.00     15.59 o
  -9  -1   6       47.90       44.37      8.02 o
  -8  -1   6       71.26       70.79      4.56 o
  -7  -1   6       90.49       86.69      4.48 o
  -6  -1   6      465.85      470.11     12.89 o
  -5  -1   6      530.62      595.75     15.35 o
  -4  -1   6      201.53      221.11      6.16 o
  -3  -1   6      396.12      389.55     12.38 o
  -2  -1   6        1.07        0.73      1.88 o
  -1  -1   6      512.06      525.08     12.19 o
   0  -1   6      341.16      312.99      6.93 o
   1  -1   6     3290.97     3493.77     75.48 o
   2  -1   6      476.64      409.59     15.40 o
   3  -1   6      410.64      453.63     12.64 o
   4  -1   6      130.55      128.53      5.33 o
   5  -1   6      165.51      155.79      6.09 o
   6  -1   6      164.22      150.76      5.50 o
   7  -1   6       50.95       82.79      5.98 o
   8  -1   6       41.44       34.10      5.29 o
   9  -1   6        8.11       23.74      7.20 o
  10  -1   6        2.58       -0.15      8.61 o
 -10   0   6       32.75       38.45     14.62 o
  -9   0   6        7.56       12.70      6.23 o
  -8   0   6       48.53       41.49      3.52 o
  -7   0   6      194.09      204.63      6.71 o
  -6   0   6     1789.77     1875.95     44.55 o
  -5   0   6      596.56      593.96     13.87 o
  -4   0   6      346.98      336.42     10.27 o
  -3   0   6     3841.08     3745.36    109.29 o
  -2   0   6      431.92      396.95     12.11 o
  -1   0   6      124.95      128.72      5.01 o
   0   0   6      192.25      154.64      7.15 o
   1   0   6       12.82       33.61      3.16 o
   2   0   6      444.55      355.34     12.73 o
   3   0   6      260.17      266.88      9.12 o
   4   0   6        1.35       -0.18      2.58 o
   5   0   6      403.29      397.02     10.92 o
   6   0   6      897.77      823.88     24.66 o
   7   0   6       52.00       48.66      4.25 o
   8   0   6      867.41      910.04     36.45 o
   9   0   6      556.15      611.53     32.80 o
 -10   1   6        3.02       13.84      6.51 o
  -9   1   6        0.85        1.86      3.49 o
  -8   1   6       20.24       10.55      3.54 o
  -7   1   6        3.10        7.67      2.48 o
  -6   1   6      547.82      565.48     13.92 o
  -5   1   6       24.64       14.98      2.92 o
  -4   1   6      174.88      172.41     10.81 o
  -3   1   6       64.19       48.67      6.24 o
  -2   1   6      144.83      140.42      6.41 o
  -1   1   6      271.07      247.57     11.01 o
   0   1   6     1734.76     1715.12     42.67 o
   1   1   6      391.41      411.28     11.51 o
   2   1   6       47.45       63.61      3.53 o
   3   1   6       41.86       35.14      2.65 o
   4   1   6       31.51       21.53      4.95 o
   5   1   6      677.72      687.96     21.38 o
   6   1   6      126.60      120.88      7.56 o
   7   1   6      319.71      351.81     13.24 o
   8   1   6      144.48      145.91      8.11 o
   9   1   6       33.51       41.97      6.07 o
 -10   2   6       41.48       33.83      4.99 o
  -9   2   6      101.27      117.61      9.97 o
  -8   2   6      211.71      203.97     14.10 o
  -7   2   6        0.13       -0.71      3.84 o
  -6   2   6     1542.77     1492.87     38.55 o
  -5   2   6      154.42      155.53      7.34 o
  -4   2   6      296.16      288.51     16.49 o
  -3   2   6      308.56      298.34     10.81 o
  -2   2   6      205.34      172.05      8.09 o
  -1   2   6     1641.76     1516.33     64.30 o
   0   2   6      920.31      890.35     24.14 o
   1   2   6      172.06      134.61      8.79 o
   2   2   6     2605.88     2620.87     69.76 o
   3   2   6      920.86      942.17     28.10 o
   4   2   6      228.11      227.67      7.58 o
   5   2   6      355.88      338.60     16.05 o
   6   2   6       75.63       64.20      7.14 o
   7   2   6        9.58       13.90      4.64 o
   8   2   6       32.03       46.59      6.96 o
   9   2   6       61.75       64.21     13.25 o
 -10   3   6        0.14        8.23      7.34 o
  -9   3   6       67.73       83.47     10.28 o
  -8   3   6      146.72      138.53      9.32 o
  -7   3   6        9.54       15.09      4.22 o
  -6   3   6     1960.99     2028.37     58.58 o
  -5   3   6     1513.83     1554.79     43.84 o
  -4   3   6       25.36       35.96      5.23 o
  -3   3   6       84.99       94.13      5.20 o
  -2   3   6        0.52        3.87      4.00 o
  -1   3   6       55.80       53.11      4.21 o
   0   3   6       81.40       85.42      5.31 o
   1   3   6      263.06      256.19      9.73 o
   2   3   6      266.13      273.21     10.73 o
   3   3   6      649.34      686.25     20.65 o
   4   3   6        4.66       10.05      3.78 o
   5   3   6       46.76       49.00      5.60 o
   6   3   6       45.85       32.62      6.79 o
   7   3   6        3.17       -6.96      6.03 o
   8   3   6        5.11        9.12      4.25 o
  -9   4   6       12.01       20.22      5.88 o
  -8   4   6       23.56       34.23      7.21 o
  -7   4   6      646.97      621.09     21.68 o
  -6   4   6      151.48      160.61     12.18 o
  -5   4   6       67.25       67.00      4.66 o
  -4   4   6      164.67      143.83      8.14 o
  -3   4   6     1030.74     1038.89     31.43 o
  -2   4   6       41.84       42.64      3.72 o
  -1   4   6       78.87       84.31      5.52 o
   0   4   6        2.98       -3.67      2.45 o
   1   4   6      506.62      573.04     20.88 o
   2   4   6     1633.35     1631.09     84.51 o
   3   4   6       94.00      109.00      6.06 o
   4   4   6      712.75      706.46     23.02 o
   5   4   6      475.06      469.19     20.24 o
   6   4   6      112.92      143.24     15.21 o
   7   4   6      105.80      113.48     12.16 o
   8   4   6      485.99      510.51     86.51 o
  -9   5   6       12.43       29.85      7.68 o
  -8   5   6        4.33        4.55      5.33 o
  -7   5   6       19.14       10.73      8.57 o
  -6   5   6       12.12        9.23      7.50 o
  -5   5   6      130.31      106.66     10.55 o
  -4   5   6        2.62        4.95      3.43 o
  -3   5   6       33.04       27.62      8.10 o
  -2   5   6       24.21       27.91      4.89 o
  -1   5   6       11.77        3.53      3.25 o
   0   5   6      224.99      233.24     12.79 o
   1   5   6       36.08       29.15      4.72 o
   2   5   6      946.32     1000.54     31.06 o
   3   5   6       89.72       82.38      5.50 o
   4   5   6       77.00       78.95      7.55 o
   5   5   6      174.50      184.28     13.05 o
   6   5   6       73.38       84.10     16.11 o
   7   5   6      290.62      328.27     20.29 o
  -8   6   6       11.92        6.21      8.00 o
  -7   6   6        3.70        1.72      5.96 o
  -6   6   6       93.42       90.67      9.41 o
  -5   6   6      120.31      122.93      9.58 o
  -4   6   6      118.62      118.79      6.88 o
  -3   6   6       23.28        7.66      7.11 o
  -2   6   6      544.24      532.99     22.16 o
  -1   6   6      656.58      693.96     25.25 o
   0   6   6        4.07       -1.01      4.63 o
   1   6   6       52.86       52.98      5.93 o
   2   6   6      468.86      479.44     19.11 o
   3   6   6       69.19       62.46      8.79 o
   4   6   6       12.71       14.81      4.91 o
   5   6   6       70.48       60.50      9.62 o
   6   6   6       27.81       14.57      6.34 o
  -8   7   6       14.53        7.93     10.11 o
  -7   7   6       13.37       25.80      5.56 o
  -6   7   6       25.38       11.65      6.70 o
  -5   7   6       93.68       83.42      8.56 o
  -4   7   6      514.96      473.86     28.46 o
  -3   7   6       52.74       25.25      5.17 o
  -2   7   6      183.81      186.03     11.48 o
  -1   7   6        3.25       15.94      6.85 o
   0   7   6        8.83       11.48      3.56 o
   1   7   6      250.84      238.91     12.56 o
   2   7   6       62.37       69.12      7.30 o
   3   7   6       12.46       16.67      4.01 o
   4   7   6      356.49      358.73     32.56 o
   5   7   6      196.91      223.11     16.45 o
  -7   8   6       72.96       87.63      9.66 o
  -6   8   6      218.57      206.03     16.03 o
  -5   8   6       81.04       65.52      8.77 o
  -4   8   6       72.31      146.05     13.76 o
  -3   8   6      338.05      312.54     16.04 o
  -2   8   6       28.80       25.64     10.81 o
  -1   8   6       14.33       15.77      8.37 o
   0   8   6       64.47       60.52      8.30 o
   1   8   6       13.93       20.35      5.69 o
   2   8   6      172.89      192.87     11.57 o
   3   8   6      172.44      145.00     12.85 o
   4   8   6      538.18      616.11     38.55 o
  -5   9   6       25.91       14.09     10.83 o
  -4   9   6       42.69       25.31      8.49 o
  -3   9   6       12.94       30.18      6.50 o
  -2   9   6       78.52       39.04      9.53 o
  -1   9   6       27.74       34.79      5.91 o
   0   9   6      141.44      135.33     10.14 o
   1   9   6        2.29        0.41      6.98 o
   2   9   6       12.02       11.06      5.83 o
  -2 -13   7       37.19       50.87     11.56 o
  -1 -13   7      912.76      865.09     61.15 o
   0 -13   7      112.64      137.20     13.08 o
   1 -13   7       76.40       63.22      7.66 o
   2 -13   7      374.30      377.57     30.09 o
   3 -13   7      159.48      177.54     15.61 o
   4 -13   7      203.46      225.93     18.27 o
   5 -13   7      376.06      365.10     27.66 o
  -4 -12   7       83.43       75.78      9.12 o
  -3 -12   7        6.85       13.37      6.40 o
  -2 -12   7       72.49       45.78     11.95 o
   0 -12   7      121.29      143.11     13.66 o
   1 -12   7        6.17       -7.48      5.67 o
   2 -12   7      163.47      157.03     19.27 o
   3 -12   7      118.87       81.93      8.40 o
   4 -12   7      143.57      170.09     11.58 o
   5 -12   7       23.87       11.30      5.29 o
   6 -12   7       74.35       61.25     10.11 o
  -5 -11   7      349.27      387.65     40.48 o
  -4 -11   7      324.23      373.21     36.19 o
  -3 -11   7       17.19       17.44      7.22 o
  -2 -11   7       21.57       21.41      4.96 o
  -1 -11   7      809.07      841.93     38.31 o
   0 -11   7      120.34      125.49      9.46 o
   1 -11   7       31.69       27.11      5.02 o
   2 -11   7       30.69       17.03      5.93 o
   3 -11   7       69.43       66.30     16.86 o
   4 -11   7      562.30      556.30     21.95 o
   5 -11   7      135.50      157.24     12.75 o
   6 -11   7      270.35      229.09     13.96 o
   7 -11   7       54.91       52.87      9.83 o
  -6 -10   7      162.24      152.05     23.94 o
  -5 -10   7       94.32      122.07     11.46 o
  -4 -10   7       33.89       39.50      6.79 o
  -3 -10   7      561.53      562.06     31.48 o
  -2 -10   7      127.62      100.88      8.24 o
  -1 -10   7       92.06      123.11      8.74 o
   0 -10   7      111.89      145.56      9.59 o
   1 -10   7        0.23        1.52      4.13 o
   2 -10   7      282.16      309.18     14.17 o
   3 -10   7       57.26       29.83      5.62 o
   4 -10   7        3.38        9.43      6.23 o
   5 -10   7       13.54       27.24      7.34 o
   6 -10   7        7.96       13.92     11.13 o
   7 -10   7      354.51      400.22     41.26 o
   8 -10   7       61.63       57.76      8.18 o
  -7  -9   7       24.78       14.08      4.49 o
  -6  -9   7      110.19      101.43     17.92 o
  -5  -9   7      223.30       78.41      9.38 o
  -4  -9   7      115.10      114.81     13.13 o
  -3  -9   7       47.47       30.79      4.54 o
  -2  -9   7      551.38      566.01     23.48 o
  -1  -9   7       46.00       54.36      3.93 o
   0  -9   7       81.66       74.11      4.51 o
   1  -9   7      573.98      628.73     32.07 o
   2  -9   7      250.12      309.53     15.87 o
   3  -9   7       15.16       13.92      6.14 o
   4  -9   7      259.06      288.58     15.79 o
   5  -9   7      118.48      136.92      7.35 o
   6  -9   7        0.37        2.96      3.36 o
   7  -9   7       89.69       73.34      7.80 o
   8  -9   7        0.47       -0.49      7.07 o
   9  -9   7        0.68       -8.65     10.21 o
  -8  -8   7        2.45        8.14      8.80 o
  -7  -8   7       55.55       69.17      9.10 o
  -6  -8   7      221.41      230.67     11.69 o
  -5  -8   7        7.22        5.51      2.07 o
  -4  -8   7     2774.72     2814.70    105.84 o
  -3  -8   7      166.91      169.09      5.94 o
  -2  -8   7      145.86      133.66      5.05 o
  -1  -8   7        3.79       -2.39      1.66 o
   0  -8   7       75.81       71.21      4.94 o
   1  -8   7       72.50       81.52     11.47 o
   2  -8   7        7.66        0.89      3.54 o
   3  -8   7      180.05      168.57     13.61 o
   4  -8   7      574.22      552.45     18.09 o
   5  -8   7        0.01       -0.02      4.30 o
   6  -8   7      189.55      178.98     13.49 o
   7  -8   7       47.68       51.17      5.43 o
   8  -8   7        2.19        4.67      3.88 o
   9  -8   7      246.35      245.42     18.88 o
  -8  -7   7       71.28       71.85      5.01 o
  -7  -7   7      334.89      345.12     19.63 o
  -6  -7   7        2.45       -0.18      3.10 o
  -5  -7   7       51.81       51.41      4.50 o
  -4  -7   7      985.81      960.96     29.04 o
  -3  -7   7       62.36       79.01      4.51 o
  -2  -7   7        0.05        3.75      2.37 o
  -1  -7   7       28.35       19.45      1.76 o
   0  -7   7      100.80       90.03      3.64 o
   1  -7   7      119.12      109.70      5.04 o
   2  -7   7       61.89       68.88      6.59 o
   3  -7   7      122.69      106.53      7.22 o
   4  -7   7     1919.80     1985.69     56.85 o
   5  -7   7      394.95      421.66     33.70 o
   6  -7   7      487.66      498.06     21.18 o
   7  -7   7      310.62      265.74     14.88 o
   8  -7   7      177.34      171.47     12.98 o
   9  -7   7       14.95       12.28      5.32 o
  -9  -6   7       73.06       61.20      7.34 o
  -8  -6   7        1.00        0.21      3.06 o
  -7  -6   7        0.74        8.48      3.40 o
  -6  -6   7      117.19      131.87      8.10 o
  -5  -6   7      447.39      455.93     12.59 o
  -4  -6   7      524.49      526.79     16.94 o
  -3  -6   7        5.71        2.08      2.28 o
  -2  -6   7        7.23       14.63      3.47 o
  -1  -6   7      263.33      270.73      8.84 o
   0  -6   7      100.73      100.97      3.91 o
   1  -6   7      131.10      126.12      4.92 o
   2  -6   7        0.32       12.38      5.50 o
   3  -6   7     1140.43     1114.05     31.34 o
   4  -6   7     2794.34     2862.44     77.93 o
   5  -6   7       38.77       39.24      4.76 o
   6  -6   7       64.95       68.05      6.68 o
   7  -6   7      177.42      181.40      9.72 o
   8  -6   7       34.15       35.08      6.12 o
   9  -6   7      281.20      237.59     19.33 o
  10  -6   7      178.21      181.52     19.98 o
  -9  -5   7        2.51        7.39      4.36 o
  -8  -5   7      345.88      324.16     12.79 o
  -7  -5   7      422.40      416.11     20.24 o
  -6  -5   7      337.18      379.49     14.53 o
  -5  -5   7      606.09      616.61     15.96 o
  -4  -5   7      125.99      133.06      4.93 o
  -3  -5   7      180.31      173.46      9.92 o
  -2  -5   7     1930.55     1884.59     50.90 o
  -1  -5   7       73.90       79.22      3.85 o
   0  -5   7      120.34      110.59      3.81 o
   1  -5   7     3619.01     3603.40     81.86 o
   2  -5   7      183.27      150.06      6.41 o
   3  -5   7      182.59      186.68      7.60 o
   4  -5   7     2289.36     2220.18     63.03 o
   5  -5   7      133.90      131.90      6.77 o
   6  -5   7       58.75       36.15      5.24 o
   7  -5   7       24.82       24.10      5.10 o
   8  -5   7       57.59       52.05      7.06 o
   9  -5   7       66.26       53.01     11.30 o
  10  -5   7      107.11       78.06      9.01 o
 -10  -4   7      216.43      226.35     26.51 o
  -9  -4   7        2.17        7.50      3.54 o
  -8  -4   7       55.80       43.63      5.96 o
  -7  -4   7        0.50       -4.46      6.09 o
  -6  -4   7       36.74       41.88      2.13 o
  -5  -4   7        0.27       -0.52      1.63 o
  -4  -4   7       11.30       20.34      2.16 o
  -3  -4   7       75.04       80.68      2.97 o
  -2  -4   7     2351.20     2480.90     48.11 o
  -1  -4   7      196.78      239.55      6.65 o
   0  -4   7     4655.56     4774.95    125.24 o
   1  -4   7      315.57      313.66      8.02 o
   2  -4   7      142.09      129.00      4.98 o
   3  -4   7       18.25       24.08      2.83 o
   4  -4   7      779.82      784.94     30.70 o
   5  -4   7      171.51      167.98      9.86 o
   6  -4   7      134.76      103.27      5.81 o
   7  -4   7      462.36      428.78     17.56 o
   8  -4   7       15.07       11.33      4.01 o
   9  -4   7      253.09      311.47     27.00 o
  10  -4   7       14.43       18.07      6.98 o
 -10  -3   7       39.65       32.88      6.93 o
  -9  -3   7       43.89       55.90     17.17 o
  -8  -3   7      434.40      438.40     26.40 o
  -7  -3   7      248.53      242.58      7.90 o
  -6  -3   7      181.48      190.05      5.66 o
  -5  -3   7      257.78      256.03      8.01 o
  -4  -3   7     1135.58     1151.79     27.18 o
  -3  -3   7      824.34      871.50     17.77 o
  -2  -3   7      162.77      161.14      4.14 o
  -1  -3   7      117.30      113.15      3.67 o
   0  -3   7     1850.75     1920.07     54.98 o
   1  -3   7     1004.64     1013.12     26.02 o
   2  -3   7      171.52      185.48      6.25 o
   3  -3   7      268.56      255.19     29.82 o
   4  -3   7      896.26      881.12     29.73 o
   5  -3   7       59.91       69.84      4.95 o
   6  -3   7      240.18      248.51     13.39 o
   7  -3   7      677.30      737.53     27.94 o
   8  -3   7      256.50      237.95     17.69 o
   9  -3   7       53.01       47.77      8.15 o
  10  -3   7       25.59       10.14      3.85 o
  -9  -2   7       54.09       64.10     15.84 o
  -8  -2   7       65.86       79.77      6.71 o
  -7  -2   7       76.49       68.96      4.39 o
  -6  -2   7      473.80      460.12     12.99 o
  -5  -2   7       67.17       65.66      3.11 o
  -4  -2   7      306.80      296.62      8.41 o
  -3  -2   7      147.29      142.50      5.32 o
  -2  -2   7        3.02        1.98      1.25 o
  -1  -2   7      100.89      106.95      4.23 o
   0  -2   7       78.19       80.26      5.68 o
   1  -2   7      133.01      151.16      5.08 o
   2  -2   7      583.16      612.26     23.13 o
   3  -2   7        2.85       -1.55      3.81 o
   4  -2   7      270.06      239.05     12.46 o
   5  -2   7     1362.11     1351.52     36.00 o
   6  -2   7     2008.56     1875.65     54.23 o
   7  -2   7      464.24      418.19     16.21 o
   8  -2   7      290.06      247.26     12.70 o
   9  -2   7      104.98      134.73      8.21 o
  -9  -1   7      271.17      238.90     23.73 o
  -8  -1   7      179.11      129.55     12.78 o
  -7  -1   7      311.50      274.72     11.02 o
  -6  -1   7      529.25      539.23     18.45 o
  -5  -1   7      451.30      462.78     10.75 o
  -4  -1   7       33.95       38.67      3.49 o
  -3  -1   7     1274.17     1220.37     32.01 o
  -2  -1   7     1050.36     1050.01     26.56 o
  -1  -1   7        0.14       -2.86      1.91 o
   0  -1   7     2899.52     3066.65     74.69 o
   1  -1   7     1691.01     1711.02     44.44 o
   2  -1   7       46.19       40.51      4.95 o
   3  -1   7      424.50      434.21     30.13 o
   4  -1   7       64.35       58.20      5.96 o
   5  -1   7       20.06       11.04      2.60 o
   6  -1   7        3.98        1.31      1.82 o
   7  -1   7       17.02       19.83      3.57 o
   8  -1   7        8.65       20.11      4.48 o
   9  -1   7       12.22       22.02      4.53 o
 -10   0   7       82.17      100.29     20.14 o
  -9   0   7        2.88        4.13      3.19 o
  -8   0   7      448.30      443.89     22.50 o
  -7   0   7      373.01      389.54     18.97 o
  -6   0   7      693.16      713.49     16.92 o
  -5   0   7       12.96        7.10      2.43 o
  -4   0   7        2.59        2.58      3.57 o
  -3   0   7        2.17       10.64      4.83 o
  -2   0   7      118.01      118.30      9.40 o
  -1   0   7      319.52      303.42      8.91 o
   0   0   7     2466.55     2595.14     75.88 o
   1   0   7       83.86      106.68      4.42 o
   2   0   7      220.93      231.38      9.50 o
   3   0   7        3.34       -1.87      3.05 o
   4   0   7        0.41        3.83      3.83 o
   5   0   7       32.90       50.08      4.08 o
   6   0   7       79.85       63.49      4.16 o
   7   0   7       23.68       12.92      3.79 o
   8   0   7      282.48      312.32     24.56 o
   9   0   7      136.83      139.57     12.45 o
 -10   1   7       15.70        6.30     11.10 o
  -9   1   7      455.91      477.21     21.16 o
  -8   1   7      157.07      173.74     11.93 o
  -7   1   7       20.04       22.62      3.64 o
  -6   1   7      675.33      683.12     26.54 o
  -5   1   7      709.37      732.19     19.61 o
  -4   1   7       57.37       31.88      4.06 o
  -3   1   7       24.04       22.21      3.85 o
  -2   1   7       86.86       90.24      7.16 o
  -1   1   7      689.60      647.00     19.07 o
   0   1   7      440.83      478.04     17.13 o
   1   1   7       74.92       53.04      3.93 o
   2   1   7      403.52      428.85     12.24 o
   3   1   7      923.75      882.56     55.87 o
   4   1   7       24.53       31.72      5.54 o
   5   1   7       99.16      106.66      8.54 o
   6   1   7      838.89      848.18     34.97 o
   7   1   7       17.40        7.31      5.81 o
   8   1   7      162.38      182.83     15.44 o
   9   1   7       93.89      116.68     14.97 o
 -10   2   7       13.29       -8.35      7.39 o
  -9   2   7        8.55       16.55      5.77 o
  -8   2   7      133.40       78.90     10.53 o
  -7   2   7      211.02      240.84     12.82 o
  -6   2   7      347.95      336.92     13.32 o
  -5   2   7      189.41      155.88     11.99 o
  -4   2   7      150.38      134.07      8.63 o
  -3   2   7        5.93        4.76      4.93 o
  -2   2   7      120.99      130.20      6.38 o
  -1   2   7      604.47      612.28     21.17 o
   0   2   7      646.67      660.53     19.99 o
   1   2   7      202.99      214.61      9.97 o
   2   2   7      124.36      116.71      8.66 o
   3   2   7       62.92       68.02      8.01 o
   4   2   7       21.52       18.48      5.43 o
   5   2   7      252.85      292.15     14.02 o
   6   2   7      398.96      404.46     23.47 o
   7   2   7      111.43       83.27     14.86 o
   8   2   7      328.40      333.03     56.66 o
  -9   3   7      119.77      144.80     10.24 o
  -8   3   7      182.58      135.46     12.83 o
  -7   3   7      317.87      310.47     16.96 o
  -6   3   7       31.83       29.46      5.10 o
  -5   3   7      155.31      181.26     13.90 o
  -4   3   7      589.39      671.62     25.16 o
  -3   3   7     1021.85     1057.92     34.19 o
  -2   3   7      140.90      134.00      6.08 o
  -1   3   7      370.45      370.28     13.18 o
   0   3   7      618.72      667.77     20.27 o
   1   3   7        0.66        1.43      4.95 o
   2   3   7     1051.78     1090.88     32.44 o
   3   3   7       26.79       25.75      4.51 o
   4   3   7       76.47       52.14      7.90 o
   5   3   7       15.95       15.39      4.38 o
   6   3   7      177.59      101.91     15.45 o
   7   3   7       32.44       52.40     11.63 o
   8   3   7       29.51       30.58     11.75 o
  -9   4   7        4.34        2.97      9.36 o
  -8   4   7       34.43       25.86      5.74 o
  -7   4   7       43.94       35.23      5.83 o
  -6   4   7      326.77      315.10     15.73 o
  -5   4   7       33.73       40.54      6.91 o
  -4   4   7      344.57      368.99     22.72 o
  -3   4   7       61.93       48.43      3.87 o
  -2   4   7       46.83       36.26      4.63 o
  -1   4   7        9.42       20.47      8.67 o
   0   4   7       20.13       18.13      3.27 o
   1   4   7      483.43      427.37     38.50 o
   2   4   7     2673.50     2645.61     72.32 o
   3   4   7      245.07      264.61     10.38 o
   4   4   7      110.51      115.38      7.12 o
   5   4   7      144.02      124.37      9.02 o
   6   4   7        5.97        6.91      5.62 o
   7   4   7      552.14      635.28     42.68 o
  -8   5   7        8.97       19.26      5.61 o
  -7   5   7      101.57       88.60      8.00 o
  -6   5   7       83.98       73.54      9.30 o
  -5   5   7        0.55        4.84      4.55 o
  -4   5   7       67.83       79.32      7.11 o
  -3   5   7      371.80      374.60     29.51 o
  -2   5   7      138.77      137.29      8.49 o
  -1   5   7      112.65      102.62     11.09 o
   0   5   7      179.71      179.51      9.23 o
   1   5   7     1156.83     1164.47     35.37 o
   2   5   7       60.72       81.08      9.46 o
   3   5   7      243.22      273.58     10.77 o
   4   5   7        4.16        8.62      3.72 o
   5   5   7       96.18      145.66     19.23 o
   6   5   7       84.52       91.26     10.35 o
  -8   6   7       94.20      128.43     14.69 o
  -7   6   7       30.37       49.30     10.56 o
  -6   6   7       10.90       18.66      6.50 o
  -5   6   7      171.91      116.77     16.75 o
  -4   6   7        0.36       17.64      7.39 o
  -3   6   7       99.75       87.61      7.63 o
  -2   6   7        1.74        4.93      3.45 o
  -1   6   7      395.98      411.50     19.46 o
   0   6   7        0.28        3.54      9.82 o
   1   6   7      123.31      112.47      8.40 o
   2   6   7      743.74      743.15     29.11 o
   3   6   7        0.69        1.82      4.34 o
   4   6   7      396.01      396.52     37.41 o
   5   6   7       15.80       20.14      6.06 o
  -7   7   7      129.00      126.78     10.76 o
  -6   7   7      307.39      287.67     29.95 o
  -5   7   7      135.90       78.82     18.00 o
  -4   7   7       65.78       38.54     10.50 o
  -3   7   7      178.94      167.72     12.02 o
  -2   7   7       55.28       54.10      5.34 o
  -1   7   7      278.73      302.02     21.30 o
   0   7   7       11.72        5.31      5.56 o
   1   7   7      195.55      212.67     10.97 o
   2   7   7        3.29        0.00      4.83 o
   3   7   7       19.26       18.15      7.39 o
   4   7   7      206.08      234.66     16.62 o
  -5   8   7        2.25       11.27      6.64 o
  -4   8   7      201.62      221.15     24.84 o
  -3   8   7        1.37       -6.99      4.66 o
  -2   8   7      322.83      292.45     17.41 o
  -1   8   7       32.13       47.50      6.01 o
   0   8   7       20.78       27.35      5.33 o
   1   8   7        4.52        0.33      5.86 o
   2   8   7       13.11       19.58      7.04 o
  -2   9   7        0.02        7.69      5.21 o
  -1   9   7       87.32       75.65     10.62 o
  -2 -13   8       10.04       12.45     11.51 o
  -1 -13   8        0.75       -5.22      4.64 o
   0 -13   8       29.42       16.19      6.34 o
   1 -13   8      238.33      252.63     15.70 o
   2 -13   8       39.39       37.32      7.21 o
   3 -13   8        4.65       -9.42      6.80 o
   4 -13   8      128.72      127.15     11.09 o
  -4 -12   8       78.31       80.05      8.62 o
  -3 -12   8      568.67      587.36     37.32 o
  -2 -12   8      153.94      165.61     11.67 o
  -1 -12   8      398.49      491.50     25.60 o
   0 -12   8      393.49      435.87     20.95 o
   1 -12   8        0.00       -2.44      3.88 o
   2 -12   8      180.32      166.64      9.84 o
   3 -12   8      243.17      262.94     14.39 o
   4 -12   8       91.65       65.29      7.83 o
   5 -12   8        1.07        2.69      8.20 o
   6 -12   8      105.27      110.85     19.70 o
  -5 -11   8        2.92        9.52      9.46 o
  -4 -11   8        3.54       -1.95      4.44 o
  -3 -11   8       52.78       52.07     10.48 o
  -2 -11   8       33.54       39.47      9.78 o
  -1 -11   8       96.51      107.43     11.25 o
   0 -11   8       54.15       37.67      7.37 o
   1 -11   8       44.52       57.11      6.43 o
   2 -11   8       79.26       69.29      8.41 o
   3 -11   8      148.89      108.40      9.91 o
   4 -11   8       10.00        4.82      7.03 o
   5 -11   8       17.67       19.49      9.46 o
   6 -11   8       52.30       56.86     10.57 o
   7 -11   8      140.83      129.75     12.58 o
  -6 -10   8      150.24      141.17     20.85 o
  -5 -10   8       15.97       25.81      7.43 o
  -4 -10   8      113.82      121.72     10.90 o
  -3 -10   8      102.65       86.63     11.33 o
  -2 -10   8       79.42       75.94      6.07 o
  -1 -10   8       58.78       55.53      8.73 o
   0 -10   8       25.15       21.15      5.21 o
   1 -10   8       97.05       80.51      8.33 o
   2 -10   8      376.83      376.47     26.62 o
   3 -10   8      291.53      299.68     15.38 o
   4 -10   8      236.44      234.08     15.22 o
   5 -10   8      428.78      433.75     28.04 o
   6 -10   8       15.80       37.13      8.84 o
   7 -10   8       46.95       29.08     10.59 o
   8 -10   8       32.33       37.65      7.65 o
  -7  -9   8        8.09       15.10      5.04 o
  -6  -9   8       79.23       74.33      9.13 o
  -5  -9   8        6.20       15.15      5.39 o
  -4  -9   8      415.70      415.28     25.20 o
  -3  -9   8        3.28        3.94      2.82 o
  -2  -9   8        7.32        2.38      3.23 o
  -1  -9   8       53.34       47.44      3.77 o
   0  -9   8        3.65       12.46      3.82 o
   1  -9   8     1952.74     1744.13     75.17 o
   2  -9   8      323.21      362.95     16.63 o
   3  -9   8       12.11       10.64      4.15 o
   4  -9   8      360.54      378.73     17.12 o
   5  -9   8      588.31      593.75     21.95 o
   6  -9   8       28.97       36.19      7.00 o
   7  -9   8       86.42      104.25      7.95 o
   8  -9   8      605.70      687.13     39.09 o
  -8  -8   8       18.50       19.25      6.30 o
  -7  -8   8      213.30      231.81     17.74 o
  -6  -8   8      128.19      129.38      8.25 o
  -5  -8   8      663.59      686.23     31.65 o
  -4  -8   8      368.96      376.56     18.19 o
  -3  -8   8        3.05        9.74      2.85 o
  -2  -8   8        0.44        1.37      1.28 o
  -1  -8   8      866.32      845.81     21.94 o
   0  -8   8      175.68      164.28      9.81 o
   1  -8   8      275.41      211.23     16.35 o
   2  -8   8      299.70      241.08     12.51 o
   3  -8   8        0.11       -1.05      5.40 o
   4  -8   8        4.55        9.30      4.27 o
   5  -8   8       38.82       32.03      4.29 o
   6  -8   8       69.54       72.56      9.67 o
   7  -8   8       99.05      105.39      8.75 o
   8  -8   8      243.35      210.51     14.86 o
   9  -8   8        3.96        7.25      5.22 o
  -8  -7   8        6.68        3.65      2.52 o
  -7  -7   8      278.49      271.76     11.81 o
  -6  -7   8     1040.09     1039.61     43.14 o
  -5  -7   8      407.37      401.17     18.85 o
  -4  -7   8      561.53      613.28     24.96 o
  -3  -7   8       54.21       43.22      4.00 o
  -2  -7   8      852.56      829.43     28.03 o
  -1  -7   8      415.49      412.98     13.94 o
   0  -7   8        9.14        8.67      2.35 o
   1  -7   8      216.72      205.27      6.65 o
   2  -7   8       62.39       55.58      5.47 o
   3  -7   8       16.05       11.16      3.38 o
   4  -7   8      303.31      276.57     10.82 o
   5  -7   8       41.34       42.97      5.44 o
   6  -7   8      265.98      234.15     16.22 o
   7  -7   8      620.10      690.37     28.25 o
   8  -7   8        1.96        5.10      6.78 o
   9  -7   8      344.28      394.46     31.42 o
  -9  -6   8       10.22        7.53      4.49 o
  -8  -6   8        1.65       11.74      4.42 o
  -7  -6   8       41.01       39.77      7.23 o
  -6  -6   8       56.47       58.00      4.69 o
  -5  -6   8      355.65      402.85     15.83 o
  -4  -6   8      326.72      306.15     11.01 o
  -3  -6   8       36.78       32.10      3.79 o
  -2  -6   8       45.70       37.65      4.35 o
  -1  -6   8      462.24      442.85     18.91 o
   0  -6   8      246.16      249.53      6.94 o
   1  -6   8     1516.43     1485.64     62.26 o
   2  -6   8       88.64      109.56      5.33 o
   3  -6   8       37.67       33.08      5.66 o
   4  -6   8     1466.97     1407.32     40.80 o
   5  -6   8      278.45      268.88     14.63 o
   6  -6   8        0.48        2.44      4.04 o
   7  -6   8      131.84      166.98     13.11 o
   8  -6   8       27.79       19.27      5.88 o
   9  -6   8      164.12      196.06     15.26 o
  -9  -5   8        7.05        1.20      6.03 o
  -8  -5   8       87.98       95.14      8.11 o
  -7  -5   8       94.10       73.24     11.43 o
  -6  -5   8      159.58      147.69      6.42 o
  -5  -5   8       70.44       67.00      2.90 o
  -4  -5   8        0.55        4.49      2.56 o
  -3  -5   8       34.90       34.80      2.30 o
  -2  -5   8      244.79      242.30      7.09 o
  -1  -5   8        5.97        9.48      2.55 o
   0  -5   8     2155.95     2109.99     52.51 o
   1  -5   8      266.44      244.81      6.98 o
   2  -5   8       77.53       71.19      4.84 o
   3  -5   8     2620.22     2400.55     99.62 o
   4  -5   8     1698.75     1634.24     48.08 o
   5  -5   8       39.87       43.24      4.11 o
   6  -5   8      559.69      512.03     19.42 o
   7  -5   8      458.87      400.59     26.36 o
   8  -5   8        0.07       -5.46      3.67 o
   9  -5   8        9.99       12.84      7.55 o
  -9  -4   8       56.62       47.16      7.77 o
  -8  -4   8      168.33      194.40     15.77 o
  -7  -4   8      495.57      480.59     20.96 o
  -6  -4   8       46.81       48.72      3.89 o
  -5  -4   8      520.35      506.52     13.18 o
  -4  -4   8     1477.99     1502.11     36.67 o
  -3  -4   8      629.09      665.39     14.56 o
  -2  -4   8       27.81       12.31      2.35 o
  -1  -4   8      813.24      782.04     16.75 o
   0  -4   8      396.47      384.52     13.05 o
   1  -4   8      544.66      520.07     21.53 o
   2  -4   8        8.74        6.42      3.26 o
   3  -4   8       10.07        6.92      3.19 o
   4  -4   8      171.33      152.15     19.98 o
   5  -4   8        0.05       -0.51      3.04 o
   6  -4   8        0.95        0.31      3.49 o
   7  -4   8      617.55      537.00     26.75 o
   8  -4   8       23.47       14.37      6.71 o
   9  -4   8        1.12        7.88      8.04 o
  -9  -3   8        1.20       21.67     19.82 o
  -8  -3   8       95.68      112.14     14.93 o
  -7  -3   8       20.07       15.23      2.04 o
  -6  -3   8        7.98       14.25      2.57 o
  -5  -3   8      239.31      241.42      7.52 o
  -4  -3   8      170.76      176.62      5.49 o
  -3  -3   8       49.41       43.79      2.28 o
  -2  -3   8      302.59      284.52      7.21 o
  -1  -3   8        0.45        1.25      2.50 o
   0  -3   8       82.76       67.53      3.78 o
   1  -3   8      354.16      309.30     13.50 o
   2  -3   8      195.64      202.98     13.88 o
   3  -3   8      193.05      232.15     15.86 o
   4  -3   8      242.46      215.54      9.08 o
   5  -3   8       17.53        5.76      3.42 o
   6  -3   8      276.72      302.26     11.51 o
   7  -3   8      327.24      288.47     12.76 o
   8  -3   8       26.49       29.92      4.38 o
   9  -3   8      460.12      498.99     32.41 o
  -9  -2   8        4.55       30.43     21.09 o
  -8  -2   8      140.63      129.21     12.40 o
  -7  -2   8       94.82      112.02      9.64 o
  -6  -2   8       91.54       91.26      4.84 o
  -5  -2   8       15.29        6.41      3.27 o
  -4  -2   8      143.84      148.08      4.87 o
  -3  -2   8       24.64       23.88      3.82 o
  -2  -2   8      140.20      127.84      4.93 o
  -1  -2   8      762.72      741.67     28.83 o
   0  -2   8      488.27      446.08     13.26 o
   1  -2   8     1272.39     1256.03     37.15 o
   2  -2   8      370.31      389.93     11.69 o
   3  -2   8      417.27      473.86     21.44 o
   4  -2   8      400.95      349.60     16.99 o
   5  -2   8      256.66      222.42      8.60 o
   6  -2   8       40.52       52.21      4.05 o
   7  -2   8       17.44       23.24      5.20 o
   8  -2   8       88.96       84.69      7.47 o
   9  -2   8      246.85      188.58     16.85 o
  -9  -1   8      307.90      320.48     24.46 o
  -8  -1   8       34.95       38.46      5.45 o
  -7  -1   8      227.70      195.71     12.40 o
  -6  -1   8      196.14      171.47     11.76 o
  -5  -1   8       22.48       20.90      3.71 o
  -4  -1   8        8.85        6.94      2.81 o
  -3  -1   8       87.98       87.42      8.30 o
  -2  -1   8      344.90      326.94     12.69 o
  -1  -1   8      560.22      590.24     16.33 o
   0  -1   8       71.24       50.25      3.96 o
   1  -1   8      392.53      378.76     12.69 o
   2  -1   8      203.51      210.91     13.31 o
   3  -1   8      863.89      887.40     31.70 o
   4  -1   8      741.26      639.22     34.41 o
   5  -1   8      259.96      189.24     11.48 o
   6  -1   8      253.12      250.32     11.34 o
   7  -1   8       34.54       34.41      5.06 o
   8  -1   8       30.97       27.07      6.77 o
   9  -1   8       20.81       27.74     10.38 o
 -10   0   8        2.75        8.88      7.52 o
  -9   0   8       68.42       81.76      7.56 o
  -8   0   8      432.11      449.09     28.26 o
  -6   0   8       34.99       28.32      4.18 o
  -5   0   8     1105.57     1079.73     31.90 o
  -4   0   8      170.24      171.23      7.16 o
  -3   0   8      205.48      197.25      8.00 o
  -2   0   8      796.36      795.65     25.06 o
  -1   0   8      354.47      413.02     16.35 o
   0   0   8       10.43       10.02      2.90 o
   1   0   8       45.99       43.18      3.33 o
   2   0   8      195.68      181.99      9.08 o
   3   0   8      102.50       84.19      8.03 o
   4   0   8      244.14      206.80     11.82 o
   5   0   8       39.63       49.68      6.15 o
   6   0   8       41.45       21.04      8.25 o
   7   0   8      101.81      110.68      7.22 o
   8   0   8       17.87       19.06      6.55 o
  -9   1   8        0.02        0.89      4.44 o
  -8   1   8       17.41       32.20      8.33 o
  -7   1   8       67.46       56.00      5.72 o
  -6   1   8       11.69       13.24      4.95 o
  -5   1   8     1190.32     1228.37     39.96 o
  -4   1   8       98.45      108.96      9.80 o
  -3   1   8      173.55      189.84     15.09 o
  -2   1   8       35.20       42.64      8.30 o
  -1   1   8        0.12        2.33      1.85 o
   0   1   8      147.95      185.82     14.01 o
   1   1   8      232.49      233.86     12.12 o
   2   1   8       35.56       40.17      6.05 o
   3   1   8      315.86      347.33     14.60 o
   4   1   8        2.67        4.59      3.27 o
   5   1   8      376.98      431.99     17.75 o
   6   1   8      707.37      703.11     45.89 o
   7   1   8      164.27      191.15     19.02 o
   8   1   8        0.70        8.14      7.71 o
  -9   2   8        0.85        3.49      9.65 o
  -8   2   8       14.89        1.38      6.44 o
  -7   2   8       97.01       89.89      9.13 o
  -6   2   8        6.99        1.31      3.17 o
  -5   2   8      360.44      320.78     19.05 o
  -4   2   8       47.46       35.92      5.81 o
  -3   2   8      108.35      116.45      7.70 o
  -2   2   8      268.47      266.34      8.86 o
  -1   2   8      190.62      202.70      7.70 o
   0   2   8        0.22       -1.03      3.10 o
   1   2   8       42.52       30.99      3.44 o
   2   2   8      809.70      810.20     26.08 o
   3   2   8      636.78      623.32     27.82 o
   4   2   8        8.27        4.71      5.73 o
   5   2   8      253.86      171.25     25.54 o
   6   2   8        6.85       28.78     10.46 o
   7   2   8       36.16       57.37     11.17 o
  -9   3   8       62.12       68.90      6.80 o
  -8   3   8      612.96      576.37     30.82 o
  -7   3   8      147.51      136.72      9.19 o
  -6   3   8      223.46      242.88     14.20 o
  -5   3   8       23.29       21.84      8.83 o
  -4   3   8      225.61      185.97     10.25 o
  -3   3   8      251.48      288.11     18.13 o
  -2   3   8       80.21       69.12      6.70 o
  -1   3   8      327.11      313.40     12.28 o
   0   3   8     2516.12     2592.99     75.09 o
   1   3   8     1130.56     1079.36     34.34 o
   2   3   8      572.26      557.03     19.29 o
   3   3   8      512.37      523.47     17.94 o
   4   3   8       44.74       64.79      9.07 o
   5   3   8        8.45       28.03      7.90 o
   6   3   8      230.17      248.54     23.03 o
   7   3   8        0.16       -2.50      6.35 o
  -8   4   8      676.83      737.25     32.96 o
  -7   4   8      484.04      424.16     33.70 o
  -6   4   8        0.38        4.11      8.68 o
  -5   4   8      390.27      421.99     18.81 o
  -4   4   8       87.09       85.46      8.05 o
  -3   4   8        5.57       24.38      8.08 o
  -2   4   8      160.09      134.52      7.13 o
  -1   4   8       17.78       26.37      4.24 o
   0   4   8        0.06        3.12      2.47 o
   1   4   8      146.25      120.37     16.36 o
   2   4   8      559.38      527.02     21.39 o
   3   4   8       66.08       67.26      7.85 o
   4   4   8       61.87       48.63      5.15 o
   5   4   8        2.28       15.25      4.59 o
   6   4   8       56.92       56.36      9.44 o
  -8   5   8        1.38       19.59     11.05 o
  -7   5   8       12.10       26.72      8.88 o
  -6   5   8      194.99      250.31     17.30 o
  -5   5   8      138.62      157.23     12.26 o
  -4   5   8       64.97       50.96      6.56 o
  -3   5   8      362.25      344.16     18.89 o
  -2   5   8        0.15       -3.23      7.41 o
  -1   5   8        1.09        2.53      6.83 o
   0   5   8      490.02      497.49     17.95 o
   1   5   8      144.75      139.23      8.29 o
   2   5   8      364.14      345.45     13.94 o
   3   5   8      114.49       82.42     11.08 o
   4   5   8        4.97        6.60      3.67 o
   5   5   8      122.96      106.77     13.06 o
  -7   6   8       11.74       17.12      8.71 o
  -6   6   8       22.99       28.69     13.41 o
  -5   6   8       12.66       11.99      5.75 o
  -4   6   8       60.76       69.90     12.26 o
  -3   6   8      166.05      147.47     12.32 o
  -2   6   8       36.15       21.47      7.39 o
  -1   6   8       20.57       27.34      5.05 o
   0   6   8      411.56      347.64     18.63 o
   1   6   8      246.66      211.61     12.69 o
   2   6   8        4.78        1.53      3.68 o
   3   6   8       38.40       41.04      6.71 o
   4   6   8       17.59        8.26      7.59 o
  -6   7   8       18.13       17.08      6.35 o
  -5   7   8      163.47      150.50     19.10 o
  -4   7   8      265.32      276.58     19.48 o
  -3   7   8       11.78        0.63      8.56 o
  -2   7   8       18.96       20.30      6.70 o
  -1   7   8      185.67      204.18     20.94 o
   0   7   8      539.60      589.64     28.46 o
   1   7   8        3.00       -2.60      4.61 o
   2   7   8      306.82      352.81     21.24 o
   3   7   8      229.67      219.01     29.28 o
  -3   8   8       54.23       86.01     11.72 o
  -2   8   8        4.47        6.49      7.50 o
  -1   8   8       79.39       41.06      8.57 o
   0   8   8        7.10        2.99      7.98 o
  -1 -13   9       14.45        0.41      6.22 o
   0 -13   9       89.98      112.92     12.33 o
   1 -13   9       24.92       23.10      7.38 o
   2 -13   9      242.34      237.99     22.05 o
   3 -13   9       46.03       52.55      8.42 o
   4 -13   9       14.84       28.74      6.04 o
  -3 -12   9       19.00        9.10      6.68 o
  -2 -12   9      311.22      338.74     28.07 o
  -1 -12   9      141.22      148.37     13.86 o
   0 -12   9      477.05      525.63     40.33 o
   1 -12   9       23.33       20.48      5.58 o
   2 -12   9      540.89      570.85     25.61 o
   3 -12   9      247.28      243.70     16.23 o
   4 -12   9      132.60      145.80     10.16 o
   5 -12   9       22.68       31.71     13.86 o
  -5 -11   9       82.71      105.72     15.50 o
  -4 -11   9        0.69        1.27      5.26 o
  -3 -11   9      274.24      274.47     20.55 o
  -2 -11   9       27.46       29.82      6.72 o
  -1 -11   9        2.60       -5.15      3.63 o
   0 -11   9        0.65        0.97      3.62 o
   1 -11   9       80.66       60.75      7.40 o
   2 -11   9       80.22       76.19      7.33 o
   3 -11   9       84.40       82.96     11.25 o
   4 -11   9       14.11       42.36      6.62 o
   5 -11   9       80.83      101.01     10.70 o
   6 -11   9      342.00      339.17     19.24 o
  -6 -10   9      240.04      199.86     20.71 o
  -5 -10   9      284.05      255.83     30.52 o
  -4 -10   9      106.18       50.93     10.79 o
  -3 -10   9      142.00      153.84     21.11 o
  -2 -10   9       44.85       27.40      6.70 o
  -1 -10   9       63.12       42.80      7.44 o
   0 -10   9        9.14       12.53      5.09 o
   1 -10   9        6.72        0.96      5.26 o
   2 -10   9        0.50        4.01      4.06 o
   3 -10   9       14.13       21.67      5.01 o
   4 -10   9      171.51      186.91     11.58 o
   5 -10   9      650.89      624.79     43.16 o
   6 -10   9      135.15      132.92     16.51 o
   7 -10   9      411.29      424.43     29.29 o
  -7  -9   9       15.73       30.51      6.37 o
  -6  -9   9       13.95        1.11      4.51 o
  -5  -9   9        0.10        1.81      6.17 o
  -4  -9   9       13.87        9.31      4.05 o
  -3  -9   9        0.09       17.40      8.19 o
  -2  -9   9      201.98      204.52     11.46 o
  -1  -9   9       75.31       86.91      5.64 o
   0  -9   9      214.27      214.52     10.12 o
   1  -9   9      365.82      324.09     14.24 o
   2  -9   9        0.36       -9.13      7.39 o
   3  -9   9       13.56       20.35      6.85 o
   4  -9   9       20.18       31.20      6.85 o
   5  -9   9       43.18       47.07      5.89 o
   6  -9   9       19.64       33.86      8.53 o
   7  -9   9      187.62      189.90     15.47 o
   8  -9   9        9.34        0.60      3.62 o
  -7  -8   9       49.27       53.36     11.27 o
  -6  -8   9       49.08       47.34      7.35 o
  -5  -8   9        0.09       12.90      5.51 o
  -4  -8   9      257.46      246.51     17.78 o
  -3  -8   9        2.67       -4.90      4.25 o
  -2  -8   9      602.76      576.89     22.78 o
  -1  -8   9      547.68      556.89     19.57 o
   0  -8   9      208.91      223.42     12.42 o
   1  -8   9      763.20      711.39     21.48 o
   2  -8   9     1257.57     1230.21     51.52 o
   3  -8   9       70.02       23.54      7.77 o
   4  -8   9        0.65        9.29      4.70 o
   5  -8   9     1175.53     1063.78     82.04 o
   6  -8   9       28.33       53.94      7.41 o
   7  -8   9       15.99       11.40      7.98 o
   8  -8   9       10.38        8.32      4.00 o
  -8  -7   9        9.45       29.40      7.62 o
  -7  -7   9        1.57        9.51      3.05 o
  -6  -7   9     2013.17     2114.15     99.26 o
  -5  -7   9      455.54      425.30     31.38 o
  -4  -7   9        2.21        6.51      8.21 o
  -3  -7   9       62.44       62.96      4.67 o
  -2  -7   9       49.15       42.68      3.36 o
  -1  -7   9        1.56       -0.72      3.22 o
   0  -7   9      188.02      171.45      6.31 o
   1  -7   9       26.86       33.10      3.08 o
   2  -7   9       35.05       37.04      4.38 o
   3  -7   9      113.41      117.96     10.77 o
   4  -7   9      190.17      184.58     13.17 o
   5  -7   9       26.35       32.60      7.49 o
   6  -7   9       47.32       49.60      7.62 o
   7  -7   9        2.99       16.61      4.71 o
   8  -7   9      199.13      191.27     12.33 o
  -8  -6   9       84.46       60.02     11.54 o
  -7  -6   9        0.20        4.87      3.69 o
  -6  -6   9      120.03      117.78      9.66 o
  -5  -6   9        1.43        4.19      2.20 o
  -4  -6   9      596.07      683.01     25.20 o
  -3  -6   9       62.51       58.80      4.98 o
  -2  -6   9      293.85      301.28     13.33 o
  -1  -6   9       38.46       37.23      3.68 o
   0  -6   9      208.90      179.16      8.37 o
   1  -6   9       13.47        6.73      2.90 o
   2  -6   9      512.48      521.64     14.14 o
   3  -6   9        5.34        1.70      7.65 o
   4  -6   9      305.42      338.13     20.76 o
   5  -6   9      470.99      518.93     25.59 o
   6  -6   9       30.95       27.93      4.60 o
   7  -6   9      547.10      536.47     23.96 o
   8  -6   9      137.13      152.45     11.42 o
   9  -6   9       47.21       43.29      7.12 o
  -9  -5   9        5.23      -15.60     10.40 o
  -8  -5   9      122.82      147.10     15.03 o
  -7  -5   9      289.41      260.34     13.39 o
  -6  -5   9       91.93       84.82      6.53 o
  -5  -5   9        0.08       -3.74      2.49 o
  -4  -5   9      343.13      334.64      9.00 o
  -3  -5   9        2.39        0.17      2.28 o
  -2  -5   9       40.41       31.15      2.94 o
  -1  -5   9      872.40      846.17     22.00 o
   0  -5   9        2.76        5.83      4.35 o
   1  -5   9      410.80      416.20     13.52 o
   2  -5   9     3149.08     3164.81    105.41 o
   3  -5   9       19.80        7.72      8.82 o
   4  -5   9       56.24       64.22      6.22 o
   5  -5   9       13.60        8.15      3.31 o
   6  -5   9      285.08      292.59     12.98 o
   7  -5   9       99.30      119.46     12.49 o
   8  -5   9       96.95      110.75     11.60 o
   9  -5   9      287.59      287.52     20.50 o
  -9  -4   9        0.67        3.30      5.56 o
  -8  -4   9        5.13       26.71     14.74 o
  -7  -4   9        6.02        4.81      2.78 o
  -6  -4   9       17.25       21.20      5.13 o
  -5  -4   9        8.02       12.27      3.37 o
  -4  -4   9     1096.41     1070.39     25.44 o
  -3  -4   9      179.54      168.87      6.78 o
  -2  -4   9     1147.16     1115.06     32.29 o
  -1  -4   9      269.77      266.47      7.71 o
   0  -4   9       60.61       61.58      3.57 o
   1  -4   9      122.15      132.97      8.27 o
   2  -4   9     4207.56     4344.46    145.59 o
   3  -4   9      336.02      347.00     14.42 o
   4  -4   9      148.16      151.00      6.78 o
   5  -4   9      145.22      128.63      6.45 o
   6  -4   9        0.15        0.68      2.30 o
   7  -4   9      118.57      135.03      8.50 o
   8  -4   9        3.55        0.68      3.98 o
   9  -4   9       41.75       55.92      8.14 o
  -9  -3   9       80.44       73.24     18.78 o
  -8  -3   9       36.59       32.80     13.69 o
  -7  -3   9      166.08      179.29      9.98 o
  -6  -3   9      143.60      137.44      7.21 o
  -5  -3   9      379.53      404.32     12.72 o
  -4  -3   9      317.45      315.80     10.10 o
  -3  -3   9      180.24      169.36      5.60 o
  -2  -3   9       48.86       43.83      2.61 o
  -1  -3   9        0.17        2.44      2.10 o
   0  -3   9       25.27       26.63      5.09 o
   1  -3   9      206.96      227.61      9.86 o
   2  -3   9        0.79        6.27      4.98 o
   3  -3   9      363.19      370.08     16.92 o
   4  -3   9        1.64        0.12      4.65 o
   5  -3   9        8.02        2.02      2.56 o
   6  -3   9       93.45       81.23      4.55 o
   7  -3   9       14.83       11.53      6.31 o
   8  -3   9       18.31       25.29      7.79 o
   9  -3   9       65.14       73.49     10.69 o
  -9  -2   9       24.67       18.79      9.52 o
  -8  -2   9      215.53      225.76     25.18 o
  -7  -2   9       58.22       72.08      7.32 o
  -6  -2   9        2.65        5.29      4.05 o
  -5  -2   9      487.75      501.44     16.38 o
  -4  -2   9      560.57      612.93     18.35 o
  -3  -2   9      170.11      172.91      9.06 o
  -2  -2   9       23.79       20.17      2.08 o
  -1  -2   9      137.91      161.37      9.91 o
   0  -2   9      218.63      234.98     12.47 o
   1  -2   9      157.20      136.99      9.05 o
   2  -2   9      440.76      434.31     19.05 o
   3  -2   9      948.08      926.17     33.04 o
   4  -2   9      658.74      668.93     24.73 o
   5  -2   9        8.23        2.93      3.88 o
   6  -2   9      141.73      125.21     10.03 o
   7  -2   9      477.23      490.20     22.10 o
   8  -2   9      219.24      223.30     18.39 o
  -9  -1   9      202.07      192.39     15.17 o
  -8  -1   9       88.67       98.42      9.94 o
  -7  -1   9       46.46       56.39      9.44 o
  -6  -1   9       15.03       14.85      4.30 o
  -5  -1   9        3.06        0.33      3.18 o
  -4  -1   9      147.32      123.75      7.09 o
  -3  -1   9        1.98        3.40      2.78 o
  -2  -1   9       23.09       29.03      4.65 o
  -1  -1   9       62.92       46.29      4.13 o
   0  -1   9        6.41        7.31      1.79 o
   1  -1   9       48.58       27.92      3.95 o
   2  -1   9        7.32       10.89      3.72 o
   3  -1   9      165.88      136.82     13.08 o
   4  -1   9      731.63      718.48     33.50 o
   5  -1   9       67.74       77.77      6.45 o
   6  -1   9      653.49      667.89     44.97 o
   7  -1   9      204.24      151.47     15.30 o
   8  -1   9       64.66       36.71     12.26 o
  -9   0   9        1.78        1.42      4.39 o
  -8   0   9      191.49      174.70     13.07 o
  -7   0   9        0.26       -2.82      5.59 o
  -6   0   9       15.15        3.70      7.63 o
  -5   0   9      743.87      737.78     26.53 o
  -4   0   9       52.39       43.18      4.04 o
  -3   0   9      202.06      204.95     10.15 o
  -2   0   9     2262.90     2238.15    111.26 o
  -1   0   9     1215.74     1235.61     35.32 o
   0   0   9      299.97      279.34     11.65 o
   1   0   9      584.54      551.24     20.32 o
   2   0   9      453.04      459.88     27.36 o
   3   0   9        0.07        8.58      7.24 o
   4   0   9      164.85      173.07     10.51 o
   5   0   9      125.77       91.86      8.74 o
   6   0   9      192.48      159.01     12.49 o
   7   0   9       15.23      -12.38      8.25 o
   8   0   9        2.19        8.40      6.46 o
  -9   1   9      288.46      269.93     23.90 o
  -8   1   9      215.88      194.04     13.02 o
  -7   1   9      116.52      129.91     11.94 o
  -6   1   9        4.72        5.29      6.06 o
  -5   1   9      258.44      221.34     10.69 o
  -4   1   9       42.64       65.51      8.18 o
  -3   1   9        2.37       -3.47      4.67 o
  -2   1   9      234.76      201.24     11.26 o
  -1   1   9        0.22        1.23      4.37 o
   0   1   9       25.96       22.89      3.64 o
   1   1   9       27.42       24.01      4.17 o
   2   1   9      252.55      236.01     11.78 o
   3   1   9       78.57       62.26      5.29 o
   4   1   9      119.86      116.44      8.87 o
   5   1   9        3.94       -4.93      3.29 o
   6   1   9        0.33      -10.79      7.20 o
   7   1   9       69.43       82.58     13.27 o
  -9   2   9       55.51       45.61      6.39 o
  -8   2   9      638.39      641.72     33.56 o
  -7   2   9      285.45      275.95     15.04 o
  -6   2   9       58.99       46.11      4.72 o
  -5   2   9      184.11      186.72     15.34 o
  -4   2   9      109.32      123.58      8.50 o
  -3   2   9      203.45      182.27      9.19 o
  -2   2   9        1.20        0.67      2.54 o
  -1   2   9      190.08      173.51     17.61 o
   0   2   9       55.61       57.80      5.07 o
   1   2   9      671.06      679.92     18.66 o
   2   2   9      209.27      203.59     11.04 o
   3   2   9       28.28       18.19      5.30 o
   4   2   9      724.88      685.75     31.21 o
   5   2   9        0.00       -5.27      4.31 o
   6   2   9      399.48      378.89     35.14 o
   7   2   9      393.04      468.49     50.08 o
  -8   3   9       86.80       47.55      6.90 o
  -7   3   9        1.91       13.18      7.08 o
  -6   3   9        7.55       19.94      9.23 o
  -5   3   9       76.07       68.50      9.38 o
  -4   3   9       82.70       92.74      9.90 o
  -3   3   9       90.57      104.57     11.40 o
  -2   3   9      498.01      496.72     27.00 o
  -1   3   9        3.08       -1.90      2.70 o
   0   3   9      205.97      226.07     12.54 o
   1   3   9      106.78      107.89      6.62 o
   2   3   9       71.68       57.76      7.75 o
   3   3   9       50.81       47.38      7.53 o
   4   3   9       27.40       33.76      5.06 o
   5   3   9      165.98      171.81     11.62 o
   6   3   9      574.10      688.00     63.29 o
  -8   4   9       15.27        5.10      7.64 o
  -7   4   9       23.98       12.52      5.79 o
  -6   4   9      541.23      544.57     26.29 o
  -5   4   9       73.49       72.98      8.70 o
  -4   4   9        1.40        4.78     13.40 o
  -3   4   9      204.70      259.76     14.99 o
  -2   4   9      514.89      511.31     24.11 o
  -1   4   9      150.53      134.95      9.96 o
   0   4   9     2167.59     2227.51     76.95 o
   1   4   9      138.33      141.08      8.46 o
   2   4   9        0.85       -0.67      4.06 o
   3   4   9       18.35        8.66      3.91 o
   4   4   9        5.86       -3.56      5.65 o
   5   4   9       67.83       74.54     17.47 o
  -7   5   9       28.35       56.06     10.19 o
  -6   5   9        3.00       -8.18      8.00 o
  -5   5   9        4.74       -2.70      6.75 o
  -4   5   9       36.12       68.25     10.59 o
  -3   5   9       61.96       72.52      7.82 o
  -2   5   9      161.41      169.24     11.29 o
  -1   5   9      168.32      162.70     13.21 o
   0   5   9      490.48      518.12     27.08 o
   1   5   9        7.36        0.06      3.68 o
   2   5   9       15.93       21.50      5.55 o
   3   5   9        0.78        2.15      3.33 o
   4   5   9        7.41        7.22      4.11 o
  -6   6   9       12.00       26.55      9.01 o
  -5   6   9       26.89       44.00     10.27 o
  -4   6   9        0.38        5.83      6.00 o
  -3   6   9       84.42      107.58     11.31 o
  -2   6   9        0.29       15.02      9.39 o
  -1   6   9        3.10        5.37      7.33 o
   0   6   9       42.13       65.01      8.03 o
   1   6   9       25.59       25.47      4.59 o
   2   6   9      109.00      106.98      7.69 o
   3   6   9       34.11       45.63     11.54 o
  -4   7   9       23.58       38.78     10.45 o
  -3   7   9      103.65      108.02     14.51 o
  -2   7   9        0.01        5.82     10.19 o
  -1   7   9        3.27        7.07      9.05 o
   0   7   9      181.42      190.69     17.69 o
   0 -13  10        1.53       -5.66      5.52 o
   1 -13  10        9.11       12.15      6.66 o
   2 -13  10       28.09       53.94      8.62 o
   3 -13  10      524.14      591.57     34.11 o
  -3 -12  10        5.68       11.32      8.97 o
  -2 -12  10        9.34        0.50      9.13 o
  -1 -12  10        0.16       17.41      6.70 o
   0 -12  10        6.74        6.24      5.72 o
   1 -12  10       55.62       39.20     10.95 o
   2 -12  10       51.30       32.65      7.98 o
   3 -12  10      199.95      217.84     14.13 o
   4 -12  10        1.31       -2.76      5.21 o
   5 -12  10      599.04      670.55     36.92 o
  -4 -11  10      184.15      197.43     16.36 o
  -3 -11  10      392.58      446.18     26.13 o
  -2 -11  10      493.34      530.95     26.60 o
  -1 -11  10      170.55      154.33     17.57 o
   0 -11  10      442.46      415.68     28.46 o
   1 -11  10      649.99      587.86     24.48 o
   2 -11  10      368.23      370.56     18.89 o
   3 -11  10       67.14       65.38     10.47 o
   4 -11  10      107.21      115.66     12.64 o
   5 -11  10        2.29       15.00      6.95 o
   6 -11  10      298.21      329.32     25.55 o
  -5 -10  10        4.52        7.35      3.81 o
  -4 -10  10       15.77       16.41      5.34 o
  -3 -10  10       20.03       28.84      5.92 o
  -2 -10  10       68.84      104.06      8.27 o
  -1 -10  10       24.58       19.56      5.25 o
   0 -10  10        2.33       -1.26      5.33 o
   1 -10  10       68.48       92.81      8.77 o
   2 -10  10        0.03       -2.88      4.40 o
   3 -10  10       18.06       27.55      5.41 o
   4 -10  10       31.27       28.73      6.16 o
   5 -10  10        7.56       14.01      7.20 o
   6 -10  10       15.64       30.76      6.62 o
   7 -10  10       49.28       69.66     10.38 o
  -6  -9  10      926.83      969.98     58.14 o
  -5  -9  10        0.12       -1.55      4.38 o
  -4  -9  10       27.52       25.61      7.56 o
  -3  -9  10       16.84       21.84      6.53 o
  -2  -9  10       50.06       32.81      5.96 o
  -1  -9  10      412.22      399.36     29.46 o
   0  -9  10       56.62       55.20      6.15 o
   1  -9  10       10.99        7.63      4.85 o
   2  -9  10      193.20      212.63     19.82 o
   3  -9  10      713.60      741.80     48.94 o
   4  -9  10       81.19       63.75     10.64 o
   5  -9  10      518.02      513.59     31.66 o
   6  -9  10      464.94      507.07     29.77 o
   7  -9  10       65.71       49.54     13.59 o
  -7  -8  10       46.47       39.20     13.33 o
  -6  -8  10       42.90       45.38      6.68 o
  -5  -8  10       60.39       52.82      6.59 o
  -4  -8  10       71.37       75.57      6.57 o
  -3  -8  10      319.93      324.08     14.80 o
  -2  -8  10       57.56       73.51      6.85 o
  -1  -8  10      739.82      703.61     26.77 o
   0  -8  10      162.77      155.69     11.15 o
   1  -8  10      117.27      111.53      8.12 o
   2  -8  10      205.35      210.65     12.99 o
   3  -8  10      303.16      304.77     14.23 o
   4  -8  10      153.33      134.36     12.80 o
   5  -8  10       31.16       28.32      9.36 o
   6  -8  10       85.51       69.98     13.00 o
   7  -8  10       38.35       26.47     11.29 o
   8  -8  10      248.00      238.24     24.31 o
  -7  -7  10       42.32        8.25      6.51 o
  -6  -7  10      299.01      312.89     17.18 o
  -4  -7  10      534.87      559.13     23.21 o
  -3  -7  10      326.46      342.08     13.11 o
  -2  -7  10        0.66       -2.72      2.79 o
  -1  -7  10      329.41      340.94     14.33 o
   0  -7  10      694.94      709.18     24.34 o
   1  -7  10       35.74       30.65      3.45 o
   2  -7  10      173.13      125.17      6.49 o
   3  -7  10       19.29       21.86      6.19 o
   4  -7  10        1.69       -7.66      5.98 o
   5  -7  10      258.05      224.47     17.20 o
   6  -7  10       80.91       88.45     15.84 o
   7  -7  10       58.96       32.83     10.42 o
   8  -7  10       31.70       46.32      7.38 o
  -8  -6  10        1.01       -6.04     10.71 o
  -7  -6  10      641.84      661.42     51.50 o
  -6  -6  10      283.46      279.22     13.36 o
  -5  -6  10        8.48       10.52      3.96 o
  -4  -6  10       93.89       85.45      4.29 o
  -3  -6  10        5.24        3.85      3.34 o
  -2  -6  10        0.75       -0.35      2.06 o
  -1  -6  10       54.54       53.28      3.90 o
   0  -6  10      333.74      322.95     10.01 o
   1  -6  10     1082.67     1035.71     27.33 o
   2  -6  10     1911.71     1805.76     78.15 o
   3  -6  10       95.63       57.82      8.75 o
   4  -6  10       60.52       82.43      9.06 o
   5  -6  10      170.60      182.25     12.86 o
   6  -6  10       33.93       34.05      5.02 o
   7  -6  10      352.26      359.03     31.55 o
   8  -6  10       95.75       85.32     10.67 o
  -8  -5  10       77.17       58.00     11.49 o
  -7  -5  10      366.61      347.53     24.28 o
  -6  -5  10      297.05      355.41     16.37 o
  -5  -5  10      275.17      290.78     10.64 o
  -4  -5  10       37.55       27.14      2.82 o
  -3  -5  10      177.20      189.43      6.98 o
  -2  -5  10       51.93       33.97      3.10 o
  -1  -5  10      165.74      160.41      6.09 o
   0  -5  10      790.75      799.99     20.17 o
   1  -5  10      935.94      944.57     34.87 o
   2  -5  10        0.47       -1.86      4.02 o
   3  -5  10       68.64       87.61      8.14 o
   4  -5  10      227.58      260.60     14.27 o
   5  -5  10      262.34      294.66     25.08 o
   6  -5  10      122.40      132.66      8.48 o
   7  -5  10       18.94        9.95      6.30 o
   8  -5  10      267.00      254.28     18.23 o
  -8  -4  10       12.22       10.78      9.27 o
  -7  -4  10       11.27       20.26      4.19 o
  -6  -4  10       95.25       91.73      6.20 o
  -5  -4  10       45.80       53.01      4.77 o
  -4  -4  10       44.35       42.61      3.24 o
  -3  -4  10      249.01      248.52      6.80 o
  -2  -4  10       37.43       37.38      2.56 o
  -1  -4  10      582.20      571.55     20.81 o
   0  -4  10       57.28       37.60      5.71 o
   1  -4  10     1130.99     1213.22     37.23 o
   2  -4  10      713.61      740.02     26.22 o
   3  -4  10      133.38      126.85      8.90 o
   4  -4  10      376.57      354.37     16.57 o
   5  -4  10      432.83      471.84     29.45 o
   6  -4  10       56.39       63.86      6.25 o
   7  -4  10      770.12      806.96     48.62 o
   8  -4  10       52.97       75.02     10.85 o
  -8  -3  10       26.50       42.03     13.82 o
  -7  -3  10      448.95      489.55     22.63 o
  -6  -3  10      115.59      108.66      8.97 o
  -5  -3  10      103.96       81.29      6.88 o
  -4  -3  10      352.35      355.18     17.74 o
  -3  -3  10      301.65      289.16      9.12 o
  -2  -3  10        7.35        1.33      1.66 o
  -1  -3  10      575.47      569.59     18.18 o
   0  -3  10       21.62       13.41      3.92 o
   1  -3  10       25.49       52.90      9.06 o
   2  -3  10       51.33       49.21      6.36 o
   3  -3  10      427.43      422.75     16.14 o
   4  -3  10        0.29        6.48      6.90 o
   5  -3  10      524.61      473.69     20.90 o
   6  -3  10      171.42      196.73     14.99 o
   7  -3  10      377.61      428.98     30.72 o
   8  -3  10      235.33      240.39     27.00 o
  -9  -2  10        0.02       47.40     17.04 o
  -7  -2  10        0.66        6.94      3.62 o
  -6  -2  10       76.41       72.61      9.05 o
  -5  -2  10      125.37      127.63     14.92 o
  -4  -2  10        2.27       11.70      4.51 o
  -3  -2  10      324.83      315.12     11.39 o
  -2  -2  10        2.71        4.14      2.13 o
  -1  -2  10      238.43      251.67     12.30 o
   0  -2  10      283.70      321.73     12.51 o
   1  -2  10        4.88        2.89      5.50 o
   2  -2  10       41.16       50.99      7.37 o
   3  -2  10       55.52       63.63      6.76 o
   4  -2  10        1.51        6.23      4.30 o
   5  -2  10       74.58       70.92      6.88 o
   6  -2  10      179.56      206.80     14.48 o
   7  -2  10      321.41      379.28     30.06 o
   8  -2  10        4.35        4.04      8.77 o
  -8  -1  10       40.86       32.83      8.36 o
  -7  -1  10       85.33      122.39      9.52 o
  -6  -1  10        5.33        1.58      4.47 o
  -5  -1  10      215.31      211.03     10.37 o
  -4  -1  10       36.33       35.37      5.22 o
  -3  -1  10       53.73       68.61      6.44 o
  -2  -1  10       58.50       47.56      6.25 o
  -1  -1  10      816.99      820.04     31.45 o
   0  -1  10      193.16      195.72     11.53 o
   1  -1  10      800.67      798.78     42.82 o
   2  -1  10     1694.04     1788.35     58.18 o
   3  -1  10      151.41      123.89      9.38 o
   4  -1  10      357.51      378.07     17.38 o
   5  -1  10       94.78       99.23      7.92 o
   6  -1  10       34.52       27.59      7.14 o
   7  -1  10      221.82      231.09     15.54 o
  -8   0  10       74.39       74.47     11.12 o
  -7   0  10       50.79       33.12      8.26 o
  -6   0  10       10.89        6.94      6.12 o
  -5   0  10       13.85        6.81      4.14 o
  -4   0  10       92.60       89.41      8.82 o
  -3   0  10      128.86      136.19     10.31 o
  -2   0  10        2.32       -1.56      3.50 o
  -1   0  10       35.81       24.93      2.18 o
   0   0  10       28.12       27.99      3.45 o
   1   0  10      605.59      678.01     35.47 o
   2   0  10       49.00       63.40      7.34 o
   3   0  10       43.46       16.21      5.52 o
   4   0  10      143.73      180.71      9.17 o
   5   0  10       50.01       37.85      6.97 o
   6   0  10       70.49       63.08     13.94 o
   7   0  10       56.38       46.38     10.80 o
  -8   1  10      167.86      172.12     17.81 o
  -7   1  10      460.80      503.58     31.95 o
  -6   1  10       30.78       41.47      5.24 o
  -5   1  10      133.38      113.89      9.32 o
  -4   1  10      515.10      547.30     25.10 o
  -3   1  10        0.02       -7.24      4.83 o
  -2   1  10      349.90      401.07     22.59 o
  -1   1  10      232.13      230.16     10.44 o
   0   1  10        0.12        2.62      4.56 o
   1   1  10        1.69        0.81      4.47 o
   2   1  10       18.93       32.76      6.51 o
   3   1  10       12.75       17.60      4.84 o
   4   1  10       53.91       65.82      8.86 o
   5   1  10      182.84      208.71     16.85 o
   6   1  10       22.21       30.66     12.55 o
  -8   2  10       22.67       27.02      5.96 o
  -7   2  10        0.06        4.42      5.74 o
  -6   2  10       28.00       29.25      5.06 o
  -5   2  10       86.93       82.14      8.06 o
  -4   2  10        3.57       -7.89      5.26 o
  -3   2  10      429.15      471.53     19.36 o
  -2   2  10      438.94      449.76     18.33 o
  -1   2  10        0.74        4.45      4.39 o
   0   2  10      194.54      211.91     10.32 o
   1   2  10      127.48      118.09      7.94 o
   2   2  10      152.73      161.64      8.96 o
   3   2  10      114.23      110.55      7.68 o
   4   2  10       36.85       31.79      5.68 o
   5   2  10       26.61       42.92      6.51 o
   6   2  10       16.68       -0.02     10.59 o
  -7   3  10       87.87      102.09     10.89 o
  -6   3  10       73.20       58.70      6.49 o
  -5   3  10        9.91       10.23      6.26 o
  -4   3  10       57.44       35.32      8.81 o
  -3   3  10        9.42        7.68      4.79 o
  -2   3  10      683.45      663.88     29.43 o
  -1   3  10        9.72       47.04      9.08 o
   0   3  10       31.10       27.09      3.74 o
   1   3  10      101.59       94.29      7.89 o
   2   3  10      146.57      138.28     11.47 o
   3   3  10      120.49      123.61     11.64 o
   4   3  10      266.37      292.98     17.84 o
   5   3  10       23.13       28.46      6.17 o
  -6   4  10        0.75       19.95     10.39 o
  -5   4  10       23.18       15.48      8.01 o
  -4   4  10       50.16       27.90      6.61 o
  -3   4  10      121.24      154.17     13.87 o
  -2   4  10      256.48      300.90     20.97 o
  -1   4  10      347.46      332.47     21.80 o
   0   4  10        5.56       10.12      5.04 o
   1   4  10      484.71      486.35     31.67 o
   2   4  10        9.08       10.03      4.53 o
   3   4  10      207.49      217.57     13.89 o
   4   4  10      253.73      247.00     18.79 o
  -5   5  10      144.93      211.35     22.22 o
  -4   5  10        5.86        2.41      6.28 o
  -3   5  10       13.04       17.22      5.27 o
  -2   5  10        5.45        5.26      6.56 o
  -1   5  10      433.56      402.58     34.12 o
   0   5  10      257.32      277.16     18.36 o
   1   5  10       95.10       77.30     10.70 o
   2   5  10       63.03       46.64      6.27 o
   3   5  10       15.30       21.26      5.01 o
  -4   6  10       10.12       21.17      9.25 o
  -3   6  10      105.38       71.97     17.49 o
  -2   6  10       38.52       30.68      9.40 o
  -1   6  10        2.83      -14.32      9.54 o
   0   6  10       49.86       59.21      8.84 o
  -2 -12  11      202.60      224.09     19.41 o
  -1 -12  11       42.86       52.30      8.83 o
   0 -12  11      381.36      438.39     32.75 o
   1 -12  11      150.95      158.64     10.90 o
   2 -12  11       79.62       86.21      8.30 o
   3 -12  11      191.21      158.46     18.64 o
   4 -12  11      414.56      457.32     25.79 o
  -4 -11  11      125.13      149.91     15.04 o
  -3 -11  11        0.03        4.55      4.38 o
  -2 -11  11        9.19       32.72     13.13 o
  -1 -11  11        0.04        3.72      4.52 o
   0 -11  11      145.12      158.01     10.87 o
   1 -11  11      289.56      278.61     15.24 o
   2 -11  11       14.79       11.08      6.12 o
   3 -11  11      250.19      228.30     14.40 o
   4 -11  11       27.71       42.80      7.98 o
   5 -11  11       26.31        9.29      5.47 o
  -5 -10  11      238.96      241.32     16.71 o
  -4 -10  11       22.08       14.93      5.04 o
  -3 -10  11      111.22       90.46     13.30 o
  -2 -10  11       73.26       49.15     11.22 o
  -1 -10  11       26.08        5.28      3.72 o
   0 -10  11        0.74        8.47      4.59 o
   1 -10  11       41.43       42.09      6.60 o
   2 -10  11       26.51       28.51      7.86 o
   3 -10  11        6.03        7.02      4.55 o
   4 -10  11      170.82      144.95     12.44 o
   5 -10  11       24.99       14.35      8.71 o
   6 -10  11        2.73       -9.87     11.66 o
  -6  -9  11      290.10      275.91     35.10 o
  -5  -9  11        1.61        8.61      4.80 o
  -4  -9  11       47.21       47.04      5.31 o
  -3  -9  11        8.95        1.72      3.82 o
  -2  -9  11       38.36       25.69      7.39 o
  -1  -9  11      311.08      270.70     30.99 o
   0  -9  11      234.94      228.43     12.17 o
   1  -9  11        1.65        5.58      4.74 o
   2  -9  11       39.86       34.98      7.09 o
   3  -9  11       96.96       99.45      7.31 o
   4  -9  11       42.49       15.61      7.69 o
   5  -9  11      553.80      608.59     81.42 o
   6  -9  11      241.18      275.16     19.13 o
   7  -9  11        3.44       -5.34      7.60 o
  -6  -8  11      129.48      144.84     14.17 o
  -5  -8  11       93.05       84.98     16.99 o
  -4  -8  11      123.00      114.61      8.99 o
  -3  -8  11       28.97       45.84      4.95 o
  -2  -8  11      185.00      167.80      9.37 o
  -1  -8  11       23.69       18.38      4.05 o
   0  -8  11      158.23      138.31     19.40 o
   1  -8  11      191.42      246.74     15.60 o
   2  -8  11      136.79      131.31     13.40 o
   3  -8  11      372.69      411.55     24.79 o
   4  -8  11        3.94       -4.57     10.38 o
   5  -8  11        3.94        7.97      8.45 o
   6  -8  11       70.24       41.71      8.81 o
   7  -8  11        2.41        8.68      8.46 o
  -7  -7  11       13.84       -5.38      6.55 o
  -6  -7  11       13.19        7.48      7.04 o
  -5  -7  11        1.91       -3.48      3.81 o
  -4  -7  11        6.58        3.95      2.96 o
  -3  -7  11       54.73       62.20      6.25 o
  -2  -7  11       12.46       15.51      4.69 o
  -1  -7  11      315.63      336.03     13.36 o
   0  -7  11     1332.55     1383.96     49.91 o
   1  -7  11      383.63      341.26     20.80 o
   2  -7  11        7.09        8.25      5.28 o
   3  -7  11      889.42      844.79     54.38 o
   4  -7  11       82.21       67.02      7.97 o
   5  -7  11      194.13      211.25     13.85 o
   6  -7  11       84.07       90.66      8.26 o
   7  -7  11       19.29       17.27      6.26 o
  -7  -6  11      233.63      211.25     23.63 o
  -6  -6  11      175.06      186.49      9.43 o
  -5  -6  11       78.11       75.98      8.22 o
  -4  -6  11        0.79        3.94      6.22 o
  -3  -6  11      243.70      200.77     12.44 o
  -2  -6  11        6.56       12.27      2.94 o
  -1  -6  11       53.69       68.24      6.25 o
   0  -6  11       51.01       38.83      4.33 o
   1  -6  11        0.42       -2.95      4.07 o
   2  -6  11      225.90      228.45      8.52 o
   3  -6  11      155.56      133.72     11.63 o
   4  -6  11      142.91      149.42     10.13 o
   5  -6  11       25.66       29.68     10.24 o
   6  -6  11      266.31      244.40     14.41 o
   7  -6  11      675.73      688.23     56.94 o
  -8  -5  11       17.44        8.82      6.25 o
  -7  -5  11       30.48       25.09      7.76 o
  -6  -5  11       26.29       30.13      4.84 o
  -5  -5  11        8.63       24.23      8.46 o
  -4  -5  11      410.12      386.79     13.94 o
  -3  -5  11       11.15       13.53      4.74 o
  -2  -5  11       44.76       61.32      4.99 o
  -1  -5  11       17.58       12.59      3.19 o
   0  -5  11        6.01        8.53      2.78 o
   1  -5  11       78.11       83.55      8.37 o
   2  -5  11       27.36       43.99      5.59 o
   3  -5  11        0.09        2.20      4.10 o
   4  -5  11       38.13       42.99      5.92 o
   5  -5  11      700.09      738.26     32.44 o
   6  -5  11      183.03      189.35     14.62 o
   7  -5  11      562.26      568.41     42.17 o
  -8  -4  11       34.90       36.78      7.10 o
  -7  -4  11       21.85       36.14      6.59 o
  -6  -4  11      215.43      185.13     11.08 o
  -5  -4  11       53.25       41.12      4.68 o
  -4  -4  11      327.53      302.33     12.59 o
  -3  -4  11      433.95      462.53     15.91 o
  -2  -4  11       36.68       35.18      6.05 o
  -1  -4  11       81.10       91.07      5.19 o
   0  -4  11     5375.97     5488.81    165.75 o
   1  -4  11      421.65      438.99     19.83 o
   2  -4  11      139.68      135.40     11.69 o
   3  -4  11      357.46      348.05     16.98 o
   4  -4  11       77.61       93.95      7.20 o
   5  -4  11       17.18        8.21      4.82 o
   6  -4  11       16.34       12.37      7.92 o
   7  -4  11        2.45       18.91      6.16 o
  -8  -3  11       21.61       23.61      6.37 o
  -7  -3  11        7.74        2.18      6.67 o
  -6  -3  11       43.01       25.59      5.80 o
  -5  -3  11       51.71       53.91      8.26 o
  -4  -3  11       65.26       64.39      5.64 o
  -3  -3  11       47.07       53.19      4.51 o
  -2  -3  11       68.22       99.48      5.80 o
  -1  -3  11      635.55      629.86     21.61 o
   0  -3  11      386.49      323.05     26.18 o
   1  -3  11       25.95       26.80      5.15 o
   2  -3  11      174.92      160.46     10.78 o
   3  -3  11       41.11       39.57      5.20 o
   4  -3  11        8.70        6.04      4.60 o
   5  -3  11       62.44       59.21      8.04 o
   6  -3  11       21.19       22.32     14.68 o
   7  -3  11        0.52        3.81      8.85 o
  -8  -2  11        6.17        9.58      6.87 o
  -7  -2  11      353.64      341.79     20.46 o
  -6  -2  11      452.16      487.29     23.88 o
  -5  -2  11      303.40      338.15     13.93 o
  -4  -2  11      155.14      167.73      9.70 o
  -3  -2  11       25.86       18.88      5.14 o
  -2  -2  11       32.13       29.84      4.49 o
  -1  -2  11        2.01        0.91      6.37 o
   0  -2  11        1.61        6.90      8.59 o
   1  -2  11       20.20       48.95      6.77 o
   2  -2  11        0.04       -1.95      3.81 o
   3  -2  11       53.41       47.12      5.80 o
   4  -2  11        2.05        1.11      3.79 o
   5  -2  11        9.80        5.96      4.40 o
   6  -2  11      192.17      189.41     19.21 o
   7  -2  11       64.04       89.20     10.19 o
  -8  -1  11       21.21       11.22      5.91 o
  -7  -1  11      127.78      116.74      9.61 o
  -6  -1  11      128.23      127.97     10.76 o
  -5  -1  11        3.67       22.14      6.49 o
  -4  -1  11      384.32      358.60     19.16 o
  -3  -1  11       33.82       29.50      5.35 o
  -2  -1  11       41.82       43.00      5.20 o
  -1  -1  11        5.16       -2.35      3.72 o
   0  -1  11        7.03       -1.39      5.09 o
   1  -1  11      277.06      310.08     23.41 o
   2  -1  11      289.03      249.60     15.85 o
   3  -1  11       70.44       44.80      6.06 o
   4  -1  11      753.57      751.54     32.68 o
   5  -1  11      726.68      769.98     37.54 o
   6  -1  11        0.25        0.93      4.91 o
   7  -1  11      282.97      313.82     33.61 o
  -8   0  11       97.16      121.42     10.96 o
  -7   0  11       21.07       20.26      5.73 o
  -6   0  11       10.79       40.14      9.30 o
  -5   0  11        2.99       11.69      4.14 o
  -4   0  11      651.46      730.53     32.87 o
  -3   0  11      219.41      208.41     11.97 o
  -2   0  11      177.97      196.97     16.90 o
  -1   0  11      115.37      100.69     10.02 o
   0   0  11       29.04       14.51      4.97 o
   1   0  11        3.02        5.73      6.85 o
   2   0  11      451.89      424.37     23.82 o
   3   0  11       26.13       34.81      5.36 o
   4   0  11      139.82      118.38     10.61 o
   5   0  11       67.54       31.36     12.95 o
   6   0  11      120.98      133.78     18.01 o
  -7   1  11       12.72       12.07     10.33 o
  -6   1  11      128.09      134.48     14.08 o
  -5   1  11      162.96      152.93      9.54 o
  -4   1  11      516.82      511.02     22.56 o
  -3   1  11       36.16       17.00      5.36 o
  -2   1  11      136.37      132.49     10.45 o
  -1   1  11      129.61      126.19     13.41 o
   0   1  11       78.42       86.76      6.78 o
   1   1  11       75.43       65.00      5.63 o
   2   1  11      626.84      721.88     34.18 o
   3   1  11        0.80        6.94      4.63 o
   4   1  11        0.97       -7.46      6.44 o
   5   1  11        1.08       10.29     13.98 o
  -7   2  11       28.06       41.95      7.13 o
  -6   2  11        2.00        9.35      7.37 o
  -5   2  11        9.61        7.24      4.37 o
  -4   2  11       86.35       85.87     10.17 o
  -3   2  11       72.63       47.30     13.65 o
  -2   2  11        6.73       12.19      5.72 o
  -1   2  11       49.27       40.99      7.43 o
   0   2  11        1.48       -7.79      6.66 o
   1   2  11      314.44      310.72     15.96 o
   2   2  11      650.58      683.27     31.53 o
   3   2  11       34.78       44.14      5.28 o
   5   2  11      112.33      111.97     10.62 o
  -6   3  11       21.21        7.61      8.96 o
  -5   3  11        7.28       -1.92      4.44 o
  -4   3  11        1.29        0.61     10.10 o
  -3   3  11      385.68      370.06     17.91 o
  -2   3  11       20.13       -2.75      7.37 o
  -1   3  11        9.07        7.17      4.87 o
   0   3  11       70.04       69.34     13.74 o
   1   3  11      194.24      184.92     15.35 o
   2   3  11      107.48       86.27      8.50 o
   3   3  11      265.69      315.57     19.08 o
   4   3  11      589.77      601.46     35.07 o
  -5   4  11       80.41       70.03     12.71 o
  -4   4  11      413.73      444.70     25.48 o
  -3   4  11      212.86      193.56     13.55 o
  -2   4  11      511.48      519.13     26.46 o
  -1   4  11       13.55       28.10      7.37 o
   0   4  11       55.68       38.61      7.49 o
   1   4  11        0.67        9.43      5.76 o
   2   4  11       20.09       33.61     14.21 o
  -3   5  11       50.64       81.32      8.64 o
  -2   5  11      868.29      811.20     41.73 o
  -1   5  11       23.75       15.07      6.27 o
   0   5  11        0.18        1.23      5.99 o
  -1 -12  12        6.24        6.68     11.31 o
   0 -12  12       33.87       30.64      6.52 o
   1 -12  12      269.96      276.36     20.84 o
   2 -12  12        0.28      -10.16      6.77 o
  -3 -11  12       41.36       32.23      8.04 o
  -2 -11  12       20.71       20.45      7.03 o
  -1 -11  12      322.11      324.08     22.11 o
   0 -11  12      149.92      131.92     11.45 o
   1 -11  12       52.51       47.46      8.51 o
   2 -11  12       18.97       20.49      5.42 o
   3 -11  12      178.59      185.49     12.72 o
   4 -11  12      201.59      233.67     17.56 o
  -4 -10  12       34.68       26.12      7.90 o
  -3 -10  12       78.94       94.01      8.31 o
  -2 -10  12      359.73      366.49     24.08 o
  -1 -10  12       59.10       34.52      7.40 o
   0 -10  12      243.56      262.09     19.80 o
   1 -10  12      404.81      424.39     20.53 o
   2 -10  12       65.54       82.36      9.56 o
   3 -10  12      133.27      154.00     13.38 o
   4 -10  12      550.59      594.50     37.87 o
   5 -10  12      115.39      136.59     11.15 o
  -5  -9  12       72.75       98.13      9.58 o
  -4  -9  12        5.44        8.12      4.96 o
  -3  -9  12        4.74        1.30      4.47 o
  -2  -9  12        4.73        3.31      3.92 o
  -1  -9  12       21.21       34.87      7.32 o
   0  -9  12       27.10       47.75      7.39 o
   1  -9  12      458.32      419.91     29.76 o
   2  -9  12        0.54        7.74     16.04 o
   3  -9  12       19.58       22.02     16.70 o
   4  -9  12        2.26        5.01     13.69 o
   5  -9  12        1.15        8.11      9.50 o
   6  -9  12       76.45       79.50     16.46 o
  -6  -8  12      200.75      201.89     30.71 o
  -5  -8  12       13.03       11.81      6.02 o
  -4  -8  12       13.90       13.43     10.65 o
  -3  -8  12      115.24      112.27      9.22 o
  -2  -8  12        0.41        5.81      3.26 o
  -1  -8  12       26.46       55.79      6.52 o
   0  -8  12      476.32      457.33     18.68 o
   1  -8  12       27.24       44.58      4.70 o
   2  -8  12       31.89       30.24      4.69 o
   3  -8  12      312.67      360.95     15.57 o
   4  -8  12      526.93      543.82     27.48 o
   5  -8  12      178.55      190.59     12.87 o
   6  -8  12      792.42      832.37     40.89 o
  -6  -7  12       10.13       17.43      5.09 o
  -5  -7  12      148.10      150.54     23.33 o
  -4  -7  12      174.10      187.51     14.89 o
  -3  -7  12      299.55      297.18     15.96 o
  -2  -7  12      501.46      481.66     18.90 o
  -1  -7  12      190.10      183.98     10.38 o
   0  -7  12       12.43        4.45      4.23 o
   1  -7  12      461.74      452.32     22.01 o
   2  -7  12        2.57        5.51      3.89 o
   3  -7  12        2.25       -1.94      6.63 o
   4  -7  12        0.74        8.77      6.53 o
   5  -7  12       47.15       41.44      7.81 o
   6  -7  12      115.55      124.34     13.02 o
  -7  -6  12      185.22      192.63     22.23 o
  -6  -6  12       71.98       52.36     10.56 o
  -5  -6  12       23.18       27.63      8.69 o
  -4  -6  12       57.75       48.17      9.30 o
  -3  -6  12      685.61      700.22     21.96 o
  -2  -6  12      382.17      401.33     13.70 o
  -1  -6  12      457.72      471.06     16.63 o
   0  -6  12     1108.68     1044.51     37.61 o
   1  -6  12       15.58        7.31      5.95 o
   2  -6  12        3.04       -0.54      7.20 o
   3  -6  12        0.02       -2.80      6.65 o
   4  -6  12        3.26       -7.22      7.39 o
   5  -6  12       52.34       51.22      6.66 o
   6  -6  12        8.85        0.29      5.15 o
   7  -6  12        0.00        5.12      9.74 o
  -7  -5  12      206.33      166.67     10.92 o
  -6  -5  12       56.13       60.80      8.25 o
  -5  -5  12      101.68       98.56      6.90 o
  -4  -5  12        0.96       -7.14      6.24 o
  -3  -5  12        6.97       14.22      5.47 o
  -2  -5  12        4.08        8.12      4.09 o
  -1  -5  12        1.05       -3.89      3.42 o
   0  -5  12      897.43      944.91     32.36 o
   1  -5  12       78.53       60.30      6.53 o
   2  -5  12        9.43        5.94      4.68 o
   3  -5  12       51.30       52.14      6.07 o
   4  -5  12       32.83       32.37      6.78 o
   5  -5  12      148.70      166.13     16.33 o
   6  -5  12       99.97       68.93     13.13 o
   7  -5  12        3.59        5.09      5.73 o
  -7  -4  12        4.22       -3.08      3.29 o
  -6  -4  12       76.83       86.36      8.89 o
  -5  -4  12        7.87       11.06      3.55 o
  -4  -4  12       13.73       16.05      6.97 o
  -3  -4  12       27.44       23.60      4.85 o
  -2  -4  12        6.10       10.20      6.58 o
  -1  -4  12      560.36      648.41     22.64 o
   0  -4  12        2.64       15.23      4.68 o
   1  -4  12      138.63      140.38      8.79 o
   2  -4  12      508.12      546.21     23.62 o
   3  -4  12     1004.51     1047.90     41.31 o
   4  -4  12       35.41       31.30      7.99 o
   5  -4  12      534.23      581.01     29.75 o
   6  -4  12      379.54      388.68     25.52 o
  -7  -3  12       47.73       50.71     16.83 o
  -6  -3  12       11.50       19.50      4.36 o
  -5  -3  12      203.29      194.90      9.74 o
  -4  -3  12        0.39        0.76      3.16 o
  -3  -3  12      348.94      345.96     14.11 o
  -2  -3  12        0.73        5.61      8.21 o
  -1  -3  12      161.93      175.18     12.40 o
   0  -3  12      209.21      190.43     11.90 o
   1  -3  12        3.06       -8.11      6.75 o
   2  -3  12      345.35      353.54     16.11 o
   3  -3  12        2.36       10.82      6.98 o
   4  -3  12       47.84       51.55      7.07 o
   5  -3  12      100.92      110.47     12.26 o
   6  -3  12        3.39        7.68      7.04 o
  -7  -2  12        2.98       13.18      7.78 o
  -6  -2  12        6.14       10.37      4.77 o
  -5  -2  12        0.41        2.80      4.64 o
  -4  -2  12      130.12      135.36      8.04 o
  -3  -2  12      439.56      399.30     21.95 o
  -2  -2  12       16.21       16.15      5.54 o
  -1  -2  12       42.00       48.06      6.07 o
   0  -2  12      633.71      631.26     23.53 o
   1  -2  12      108.31      118.21      7.67 o
   2  -2  12       16.69       20.69      5.49 o
   3  -2  12       44.71       21.89      7.32 o
   4  -2  12       15.92       31.66      5.66 o
   5  -2  12      152.14      124.02     16.46 o
   6  -2  12       36.16       16.30      7.50 o
  -7  -1  12        0.15        4.57      8.34 o
  -6  -1  12      107.30       96.74      9.57 o
  -5  -1  12      284.71      228.18     17.10 o
  -4  -1  12       19.60       16.90      3.81 o
  -3  -1  12        7.25        4.94      5.17 o
  -2  -1  12       89.39       88.20      8.89 o
  -1  -1  12        0.06       -1.55      5.13 o
   0  -1  12      119.24      110.30      8.65 o
   1  -1  12       43.09       59.04      9.32 o
   2  -1  12       13.76       11.85      7.16 o
   3  -1  12       75.58       76.95      7.81 o
   4  -1  12        5.78        3.81     11.57 o
   5  -1  12      207.08      271.15     29.07 o
   6  -1  12        3.30        8.65     11.83 o
  -7   0  12        7.16       11.49      4.90 o
  -6   0  12        0.01       -8.56      5.71 o
  -5   0  12      304.64      321.18     20.73 o
  -4   0  12        1.98       -5.87      3.91 o
  -3   0  12       10.46       17.40      6.66 o
  -2   0  12        0.25       -7.51      5.00 o
  -1   0  12      391.69      402.89     21.72 o
   0   0  12      292.59      294.57     17.72 o
   1   0  12      211.84      218.93     16.29 o
   2   0  12      958.65      977.85     41.69 o
   3   0  12       67.12       87.26     11.43 o
   4   0  12        2.37        0.93      4.33 o
   5   0  12      229.71      240.84     39.70 o
  -6   1  12       63.77       50.26      8.58 o
  -5   1  12        3.75       -3.53      6.74 o
  -4   1  12        0.13       18.62     13.64 o
  -3   1  12       11.00        2.95      5.66 o
  -2   1  12       39.73       28.15      6.42 o
  -1   1  12      155.81      183.47     13.07 o
   0   1  12        6.28        8.15      5.98 o
   1   1  12       57.41       56.82      9.66 o
   2   1  12       31.68       37.55      7.08 o
   3   1  12       24.20       17.86      5.83 o
   4   1  12       76.29       59.90      9.34 o
  -5   2  12      242.89      244.74     21.00 o
  -4   2  12      474.17      506.60     31.47 o
  -3   2  12       80.18       95.04     10.61 o
  -2   2  12       90.47       91.21     10.63 o
  -1   2  12       48.17       49.87      7.60 o
   0   2  12      160.63      169.22     13.95 o
   1   2  12       66.86       78.32      9.37 o
   2   2  12       28.07       75.65     10.74 o
   3   2  12        3.63       13.98      7.88 o
  -4   3  12       11.55       11.41      6.29 o
  -3   3  12       69.87       77.97      9.13 o
  -2   3  12      117.80       92.60     10.83 o
  -1   3  12        5.75        7.37      8.21 o
   0   3  12        0.42       -1.78     13.00 o
   1   3  12       11.53       -2.52      5.69 o
   2   3  12       43.38       35.90      6.47 o
  -2   4  12       37.33       69.21     20.00 o
  -1   4  12      265.78      243.32     14.61 o
  -1 -11  13      100.28       86.18     10.85 o
   0 -11  13        5.79       -1.67      5.17 o
   1 -11  13      501.02      532.19     39.22 o
   2 -11  13      127.05      133.93     10.28 o
  -3 -10  13        4.26        1.16      6.42 o
  -2 -10  13        0.11       -2.26      5.35 o
  -1 -10  13      119.56      134.40     10.27 o
   0 -10  13        4.50       -1.48      4.39 o
   1 -10  13        3.27       10.51      6.00 o
   2 -10  13       15.03        3.76      4.49 o
   3 -10  13       58.10       38.65     10.11 o
   4 -10  13       74.47       47.90     18.83 o
  -4  -9  13      213.87      211.23     15.91 o
  -3  -9  13      312.81      299.98     42.79 o
  -2  -9  13      229.99      213.74     20.60 o
  -1  -9  13       14.46       16.18      4.50 o
   0  -9  13       96.14      101.14      6.93 o
   1  -9  13      110.44       87.17      8.11 o
   2  -9  13       43.56       36.37      6.14 o
   3  -9  13      128.76      174.92     14.61 o
   4  -9  13       26.78       32.69      7.84 o
   5  -9  13        3.01       -5.29      5.95 o
  -5  -8  13       13.25        7.18      6.53 o
  -4  -8  13       77.91       52.68      9.13 o
  -3  -8  13      175.27      185.39     13.78 o
  -2  -8  13        9.01       10.10      4.83 o
  -1  -8  13        8.84       -1.92      4.32 o
   0  -8  13       10.35       10.27      4.74 o
   1  -8  13        0.32        7.51      4.95 o
   2  -8  13       52.39       54.41      7.77 o
   3  -8  13       38.70       38.67      5.91 o
   4  -8  13      184.53      182.57     13.53 o
   5  -8  13        0.38        6.50      4.18 o
  -5  -7  13       18.11       22.15      4.83 o
  -4  -7  13        2.39       -3.28      3.64 o
  -3  -7  13       81.33       89.09      7.31 o
  -2  -7  13       36.51       34.79      5.40 o
  -1  -7  13       31.51       17.51      4.53 o
   0  -7  13        1.60       -3.84      5.78 o
   1  -7  13     1168.81     1278.94     54.07 o
   2  -7  13       55.51       60.49      7.58 o
   3  -7  13      404.26      400.32     23.52 o
   4  -7  13      168.92      194.90     17.67 o
   5  -7  13        3.36       -4.41      9.17 o
  -6  -6  13        0.74       -4.17     10.99 o
  -5  -6  13       42.62       56.77      8.28 o
  -4  -6  13       35.40       14.34      5.35 o
  -3  -6  13        7.34       12.77      6.55 o
  -2  -6  13      196.10      179.11     12.35 o
  -1  -6  13       67.87       68.15      5.06 o
   0  -6  13        4.71        4.85      4.29 o
   1  -6  13      158.32      158.93      9.94 o
   2  -6  13       82.52       73.57     12.98 o
   3  -6  13      218.94      241.95     13.12 o
   4  -6  13        0.07        5.26      4.41 o
   5  -6  13      237.50      274.23     15.47 o
   6  -6  13        0.21        3.62      5.40 o
  -6  -5  13      146.01      159.44     15.52 o
  -5  -5  13      119.01      143.91     10.42 o
  -4  -5  13       48.47       53.73      6.48 o
  -3  -5  13      113.92      113.27      8.08 o
  -2  -5  13      349.53      376.74     14.74 o
  -1  -5  13       22.79       38.45      6.70 o
   0  -5  13       12.55       12.56      4.67 o
   1  -5  13       16.48       12.39      5.05 o
   2  -5  13        1.32       -0.38     11.54 o
   3  -5  13      336.47      344.09     20.06 o
   4  -5  13       17.19       20.51      5.24 o
   5  -5  13       47.57       52.06      6.02 o
   6  -5  13        2.38        0.03     10.95 o
  -6  -4  13       11.94       17.57      8.40 o
  -5  -4  13        0.00       13.56      5.76 o
  -4  -4  13       48.13       49.65      7.19 o
  -3  -4  13        4.22       11.88      3.91 o
  -2  -4  13      761.54      711.91     35.73 o
  -1  -4  13        0.41       -1.79      4.96 o
   0  -4  13        5.79       -0.07      7.95 o
   1  -4  13        8.35       -4.17      9.33 o
   2  -4  13      111.24      117.25      9.76 o
   3  -4  13       26.94       14.34      8.32 o
   4  -4  13       82.62      100.74      8.55 o
   5  -4  13      187.61      192.91     22.28 o
  -6  -3  13       27.76       37.69      5.87 o
  -5  -3  13      234.29      243.87     17.12 o
  -4  -3  13      164.05      183.31      9.93 o
  -3  -3  13      140.58      110.50      9.02 o
  -2  -3  13     1177.50     1203.21     38.17 o
  -1  -3  13      319.92      382.68     26.11 o
   0  -3  13      163.59      182.99     16.77 o
   1  -3  13      204.96      208.73     12.65 o
   2  -3  13        5.25        2.58      5.02 o
   3  -3  13      250.11      245.56     14.37 o
   4  -3  13       89.98       80.65      9.55 o
   5  -3  13       26.79       21.40      8.10 o
  -6  -2  13       64.51       60.80      7.00 o
  -5  -2  13       42.93       24.04      6.16 o
  -4  -2  13       13.32       32.98      7.88 o
  -3  -2  13       77.09       66.81      6.05 o
  -2  -2  13      126.18      107.73     11.01 o
  -1  -2  13       41.00       47.50      7.34 o
   0  -2  13      152.28      144.22      9.61 o
   1  -2  13        3.83       14.89      5.98 o
   2  -2  13      498.68      444.93     21.37 o
   3  -2  13       60.35       68.81      7.27 o
   4  -2  13        9.21       14.04      6.20 o
   5  -2  13       15.73       12.90      5.88 o
  -6  -1  13      234.65      228.49     15.52 o
  -5  -1  13       44.21       51.01     13.33 o
  -4  -1  13        0.15        5.50      3.99 o
  -3  -1  13       40.14       39.36      7.22 o
  -2  -1  13      136.95      122.33     11.29 o
  -1  -1  13       52.22       57.69      7.27 o
   0  -1  13        0.96       -8.73      8.73 o
   1  -1  13       79.12       82.02      8.56 o
   2  -1  13      601.96      614.99     27.90 o
   3  -1  13       47.60       78.27     11.80 o
   4  -1  13       20.37       23.75      6.54 o
  -5   0  13       22.76       30.40      6.32 o
  -4   0  13       17.38        3.49      4.73 o
  -3   0  13       35.95       53.51      8.31 o
  -2   0  13        4.97       26.35      8.41 o
  -1   0  13        9.25       20.38      9.50 o
   0   0  13      124.24      130.37     12.92 o
   1   0  13       81.98      109.99     12.71 o
   2   0  13      169.31      159.44     11.97 o
   3   0  13      175.35      137.20     16.81 o
  -4   1  13       51.25       57.66      8.66 o
  -3   1  13      182.61      187.45     10.93 o
  -2   1  13       48.62       50.56      7.72 o
  -1   1  13      195.35      194.55     12.01 o
   0   1  13      539.66      520.89     34.48 o
   1   1  13        0.12        8.61      4.80 o
   2   1  13       19.86       49.06      8.39 o
  -3   2  13        4.88       13.03      5.20 o
  -2   2  13       23.92       46.15      9.72 o
  -1   2  13      134.50      131.38     13.15 o
   0   2  13        0.29       -7.17      4.78 o
   1   2  13        4.87       -0.63      4.89 o
  -1 -10  14      196.05      202.77     21.95 o
   0 -10  14       72.68       82.71      8.86 o
   1 -10  14      311.44      340.34     17.73 o
   2 -10  14      577.62      632.12     47.52 o
  -2  -9  14       80.36       79.46     12.46 o
  -1  -9  14       77.03      101.24      9.81 o
   0  -9  14        6.89        5.66      6.24 o
   1  -9  14      364.39      374.45     23.12 o
   2  -9  14      249.05      283.94     20.45 o
   3  -9  14       29.61       26.39      8.58 o
  -3  -8  14      101.58      102.36     11.25 o
  -2  -8  14       14.50       11.16      5.12 o
  -1  -8  14       27.21       33.60      6.80 o
   0  -8  14       46.92       34.21      8.62 o
   1  -8  14      209.76      189.73     14.65 o
   2  -8  14       89.61      117.73     11.08 o
   3  -8  14       62.70       56.23      6.85 o
   4  -8  14      163.94      152.40     18.35 o
  -4  -7  14        0.03       -3.97     10.47 o
  -3  -7  14      120.24      108.96     18.66 o
  -2  -7  14        6.35        0.40      4.88 o
  -1  -7  14      275.95      264.25     16.56 o
   0  -7  14      194.90      162.45     11.68 o
   1  -7  14       31.48       18.41      7.45 o
   2  -7  14       22.61       10.54      5.33 o
   3  -7  14      157.72      187.36     14.11 o
   4  -7  14      373.16      359.66     21.90 o
  -4  -6  14      440.05      486.73     27.45 o
  -3  -6  14       17.29       19.68      4.88 o
  -2  -6  14       43.26       34.40     10.05 o
  -1  -6  14        6.73        3.20      5.79 o
   0  -6  14       71.55       47.20      8.04 o
   1  -6  14        0.13        3.29      6.80 o
   2  -6  14       28.45       29.00      8.50 o
   3  -6  14        0.34        3.65      4.28 o
   4  -6  14      171.76      129.91     12.61 o
  -5  -5  14      168.27      175.66     12.27 o
  -4  -5  14       13.73       15.46      6.28 o
  -3  -5  14       90.93       96.54      8.84 o
  -2  -5  14     1069.05     1149.77     46.62 o
  -1  -5  14       45.25       40.84      5.99 o
   0  -5  14      495.92      525.95     21.88 o
   1  -5  14       83.89      133.50     18.33 o
   2  -5  14        1.14       -1.43      6.05 o
   3  -5  14       21.93       17.59      5.64 o
   4  -5  14       19.42       45.17      6.47 o
  -5  -4  14       19.28       15.34      5.04 o
  -4  -4  14       52.68       35.73      9.80 o
  -3  -4  14       65.83       70.06      9.46 o
  -2  -4  14      411.94      392.29     17.02 o
  -1  -4  14       40.37       27.63      9.10 o
   0  -4  14      133.51      117.53      8.84 o
   1  -4  14      300.86      331.07     19.00 o
   2  -4  14       68.97      114.79     12.59 o
   3  -4  14      361.73      380.78     22.61 o
   4  -4  14      228.48      239.02     19.87 o
  -5  -3  14       21.52       23.60      5.23 o
  -4  -3  14        2.64       12.28      6.81 o
  -3  -3  14       12.83       17.88      4.33 o
  -2  -3  14       47.17       49.13      7.18 o
  -1  -3  14      170.40      172.31     12.07 o
   0  -3  14      317.51      330.78     17.73 o
   1  -3  14      104.51      110.38     10.84 o
   2  -3  14       69.37       71.24      9.12 o
   3  -3  14      175.58      217.06     18.14 o
   4  -3  14      218.37      181.40     13.59 o
  -4  -2  14       28.95       37.99      6.86 o
  -3  -2  14      166.22      176.41     11.23 o
  -2  -2  14      572.76      596.90     32.34 o
  -1  -2  14        4.82       31.35      8.82 o
   0  -2  14      198.15      188.75     15.81 o
   1  -2  14        2.52        5.09      6.32 o
   2  -2  14       22.66       21.07      6.29 o
   3  -2  14       80.85       65.48      8.01 o
  -4  -1  14       81.19       77.23     10.11 o
  -3  -1  14      171.19      201.39     14.18 o
  -2  -1  14       54.61       46.30      7.60 o
  -1  -1  14        6.66        3.83      6.35 o
   0  -1  14       57.40       89.60     16.39 o
   1  -1  14        2.07        3.79      6.94 o
   2  -1  14        8.39       15.87      8.40 o
  -3   0  14       42.06       50.43      7.35 o
  -2   0  14      131.10      109.03     12.11 o
  -1   0  14        6.33       -9.02      7.62 o
   0   0  14       54.29       67.04      8.36 o
   1   0  14        7.07       31.23     10.19 o
  -1  -8  15      205.58      235.56     19.67 o
   0  -8  15        2.83        0.19      9.49 o
   1  -8  15        3.09       -0.29     10.64 o
  -2  -7  15        1.72       17.03      5.90 o
  -1  -7  15      165.36      170.37     13.36 o
   0  -7  15      148.12      138.11     11.68 o
   1  -7  15       92.02       83.70     10.00 o
   2  -7  15       81.46       59.17      6.99 o
  -3  -6  15      152.96      125.65     11.87 o
  -2  -6  15        0.30       11.91      8.61 o
  -1  -6  15      338.96      319.79     19.13 o
   0  -6  15       90.34       89.87     13.61 o
   1  -6  15      330.30      323.29     25.34 o
   2  -6  15      121.32      122.80     10.51 o
  -3  -5  15        6.66       -3.36      7.82 o
  -2  -5  15        3.90        5.74      6.86 o
  -1  -5  15        9.44       -5.34      8.57 o
   0  -5  15        0.04        3.56      4.83 o
   1  -5  15       23.57       11.89      5.90 o
   2  -5  15       21.59        7.61      6.49 o
  -3  -4  15        6.78       -1.02      6.37 o
  -2  -4  15        3.88        1.81      5.92 o
  -1  -4  15        5.03        2.93      5.50 o
   0  -4  15       18.83       14.47      7.59 o
   1  -4  15        8.60       12.73      6.42 o
   2  -4  15        3.77       24.66      9.29 o
  -2  -3  15       41.54       65.36      9.59 o
  -1  -3  15       21.90       23.75      9.58 o
   0  -3  15        7.14       11.35      5.46 o
   1  -3  15       28.12       35.94      8.19 o
  -1  -2  15        1.31       10.45      5.24 o
 
